# Supplementary material for: Ethyl 5-bromo-1-benzofuran-2-carboxyl­ate
Source: Acta Crystallogr Sect E Struct Rep Online. 2011 Feb 23;67(Pt 3):o696. doi: 10.1107/S1600536811005897 (PMC3052120; doi:10.1107/S1600536811005897)
Supplement: Supplementary file 1 [file e-67-0o696-sup1.cif]

##############################################################################
###                                                                        ###
###        Electronic paper (Acta Crystallographica Section E)             ###
###                                                                        ###
##############################################################################
#                                                                            #
# This CIF contains the data in a paper accepted for publication in Acta     #
# Crystallographica Section E. It conforms to the requirements of Notes      #
# for Authors for Section E, and has been peer reviewed under the auspices   #
# of the IUCr Commission on Journals.                                        #
#                                                                            #
# Full details of the Crystallographic Information File format               #
# are given in the paper "The Crystallographic Information File (CIF):       #
# a New Standard Archive File for Crystallography" by S. R. Hall, F. H.      #
# Allen and I. D. Brown [Acta Cryst. (1991), A47, 655-685].                  #
#                                                                            #
# The current version of the core CIF dictionary is obtainable from          #
# ftp://ftp.iucr.org/pub/cif_core.dic. The current version number is 2.4.    #
#                                                                            #
# Software is freely available for graphical display of the structure(s) in  #
# this CIF.  For information consult the CIF home page http://www.iucr.org/  #
# cif/home.html                                                              #
#                                                                            #
# This file may be used for bona fide research purposes within the           #
# scientific community so long as proper attribution is given to the journal # 
# article from which it was obtained.                                        #
#                                                                            #
##############################################################################
                                             
data_global
_audit_creation_method     SHELXL-97
_journal_date_recd_electronic     2011-02-14
_journal_date_accepted     2011-02-16
_journal_name_full     'Acta Crystallographica, Section E'
_journal_year     2011
_journal_volume     67
_journal_issue      3
_journal_page_first     o696
_journal_page_last     o696
_journal_paper_category     QO
_journal_coeditor_code     XU5164
_publ_contact_author
;
     Dr. Seik Weng Ng
     Department of Chemistry
     University of Malaya
     50603 Kuala Lumpur
     Malaysia
;
_publ_contact_author_email     seikweng@um.edu.my
_publ_contact_author_fax     '03 7967 4193'
_publ_contact_author_phone     '03 7967 6778'
_publ_section_title
;
Ethyl 5-bromo-1-benzofuran-2-carboxylate
;
loop_
    _publ_author_name
    _publ_author_address
    'Abdel-Aziz, Hatem A.'
;
     Department of Pharmaceutical Chemistry
     College of Pharmacy
     King Saud University
     Riyadh 11451
     Saudi Arabia
;
    'Bari, Ahmed'
;
     Department of Pharmaceutical Chemistry
     College of Pharmacy
     King Saud University
     Riyadh 11451
     Saudi Arabia
;
    'Ng, Seik Weng'
;
     Department of Chemistry
     University of Malaya
     50603 Kuala Lumpur
     Malaysia
;
data_I
_audit_creation_method     SHELXL-97
_chemical_name_systematic
;
Ethyl 5-bromo-1-benzofuran-2-carboxylate
;
_chemical_name_common     ?
_chemical_formula_moiety     'C11 H9 Br O3'
_chemical_formula_sum     'C11 H9 Br O3'
_chemical_formula_iupac     'C11 H9 Br O3'
_chemical_formula_weight     269.09
_chemical_melting_point     ?
_symmetry_cell_setting     monoclinic
_symmetry_space_group_name_H-M     'P 21/n'
_symmetry_space_group_name_Hall     '-P 2yn'
loop_
    _symmetry_equiv_pos_as_xyz
    'x, y, z'
    '-x+1/2, y+1/2, -z+1/2'
    '-x, -y, -z'
    'x-1/2, -y-1/2, z-1/2'
_cell_length_a     3.8869(3)
_cell_length_b     23.780(2)
_cell_length_c     11.0820(7)
_cell_angle_alpha     90.00
_cell_angle_beta     96.905(8)
_cell_angle_gamma     90.00
_cell_volume     1016.89(13)
_cell_formula_units_Z     4
_cell_measurement_reflns_used     2599
_cell_measurement_theta_min     2.5
_cell_measurement_theta_max     29.3
_cell_measurement_temperature     100(2)
_exptl_crystal_description     Prism
_exptl_crystal_colour     Colorless
_exptl_crystal_size_max     0.30
_exptl_crystal_size_mid     0.20
_exptl_crystal_size_min     0.10
_exptl_crystal_density_diffrn     1.758
_exptl_crystal_density_meas     ?
_exptl_crystal_density_method     'not measured'
_exptl_crystal_F_000     536
_exptl_absorpt_coefficient_mu     4.024
_exptl_absorpt_correction_type     multi-scan
_exptl_absorpt_process_details     '(CrysAlis PRO; Agilent, 2010)'
_exptl_absorpt_correction_T_min     0.3782
_exptl_absorpt_correction_T_max     0.6891
_diffrn_ambient_temperature     100(2)
_diffrn_radiation_type     MoK\a
_diffrn_radiation_wavelength     0.71073
_diffrn_radiation_source     'SuperNova (Mo) X-ray Source'
_diffrn_radiation_monochromator     Mirror
_diffrn_measurement_device_type
                  'Agilent SuperNova Dual diffractometer with an Atlas detector'
_diffrn_measurement_method     \w
_diffrn_detector_area_resol_mean     10.4041
_diffrn_reflns_number     6060
_diffrn_reflns_av_R_equivalents     0.0450
_diffrn_reflns_av_sigmaI/netI     0.0609
_diffrn_reflns_theta_min     2.52
_diffrn_reflns_theta_max     27.49
_diffrn_reflns_theta_full     27.49
_diffrn_measured_fraction_theta_max     0.971
_diffrn_measured_fraction_theta_full     0.971
_diffrn_reflns_limit_h_min     -3
_diffrn_reflns_limit_h_max     5
_diffrn_reflns_limit_k_min     -30
_diffrn_reflns_limit_k_max     30
_diffrn_reflns_limit_l_min     -13
_diffrn_reflns_limit_l_max     14
_diffrn_standards_number     0
_diffrn_standards_interval_count     0
_diffrn_standards_interval_time     0
_diffrn_standards_decay_%     0
_reflns_number_total     2250
_reflns_number_gt     1843
_reflns_threshold_expression     I>2\s(I)
_refine_ls_structure_factor_coef     Fsqd
_refine_ls_matrix_type     full
_refine_ls_R_factor_all     0.0713
_refine_ls_R_factor_gt     0.0548
_refine_ls_wR_factor_gt     0.1025
_refine_ls_wR_factor_ref     0.1085
_refine_ls_goodness_of_fit_ref     1.181
_refine_ls_restrained_S_all     1.181
_refine_ls_number_reflns     2250
_refine_ls_number_parameters     136
_refine_ls_number_restraints     0
_refine_ls_hydrogen_treatment     constr
_refine_ls_weighting_scheme     calc
_refine_ls_weighting_details
         'calc w=1/[\s^2^(Fo^2^)+(0.0086P)^2^+5.1797P] where P=(Fo^2^+2Fc^2^)/3'
_atom_sites_solution_hydrogens     geom
_atom_sites_solution_primary     direct
_atom_sites_solution_secondary     difmap
_refine_ls_shift/su_max     0.001
_refine_ls_shift/su_mean     0.001
_refine_diff_density_max     0.968
_refine_diff_density_min     -0.706
_refine_ls_extinction_method     none
_refine_ls_extinction_coef     ?
loop_
    _atom_type_symbol
    _atom_type_description
    _atom_type_scat_dispersion_real
    _atom_type_scat_dispersion_imag
    _atom_type_scat_source
    'C' 'C' 0.0033 0.0016
                         'International Tables Vol C Tables 4.2.6.8 and 6.1.1.4'
    'H' 'H' 0.0000 0.0000
                         'International Tables Vol C Tables 4.2.6.8 and 6.1.1.4'
    'O' 'O' 0.0106 0.0060
                         'International Tables Vol C Tables 4.2.6.8 and 6.1.1.4'
    'Br' 'Br' -0.2901 2.4595
                         'International Tables Vol C Tables 4.2.6.8 and 6.1.1.4'
_computing_data_collection     'CrysAlis PRO (Agilent, 2010)'
_computing_cell_refinement     'CrysAlis PRO (Agilent, 2010)'
_computing_data_reduction     'CrysAlis PRO (Agilent, 2010)'
_computing_structure_solution     'SHELXS97 (Sheldrick, 2008)'
_computing_structure_refinement     'SHELXL97 (Sheldrick, 2008)'
_computing_molecular_graphics     'X-SEED (Barbour, 2001)'
_computing_publication_material     'publCIF (Westrip, 2010)'
loop_
    _atom_site_type_symbol
    _atom_site_label
    _atom_site_fract_x
    _atom_site_fract_y
    _atom_site_fract_z
    _atom_site_U_iso_or_equiv
    _atom_site_adp_type
    _atom_site_calc_flag
    _atom_site_refinement_flags
    _atom_site_occupancy
    _atom_site_disorder_assembly
    _atom_site_disorder_group
    Br Br1 0.84947(14) 0.52531(2) 0.18162(5) 0.02119(16) Uani d . 1 . .
    O O1 0.2581(9) 0.32380(14) 0.4040(3) 0.0157(7) Uani d . 1 . .
    O O2 0.0007(10) 0.25870(14) 0.5783(3) 0.0228(9) Uani d . 1 . .
    O O3 0.1752(9) 0.32488(14) 0.7194(3) 0.0165(8) Uani d . 1 . .
    C C1 0.3994(13) 0.3662(2) 0.3427(4) 0.0146(10) Uani d . 1 . .
    C C2 0.4194(14) 0.3670(2) 0.2183(4) 0.0189(11) Uani d . 1 . .
    H H2 0.3416 0.3363 0.1672 0.023 Uiso calc R 1 . .
    C C3 0.5588(15) 0.4150(2) 0.1733(4) 0.0216(12) Uani d . 1 . .
    H H3 0.5746 0.4181 0.0886 0.026 Uiso calc R 1 . .
    C C4 0.6767(13) 0.4590(2) 0.2510(4) 0.0163(11) Uani d . 1 . .
    C C5 0.6666(13) 0.4576(2) 0.3740(4) 0.0151(10) Uani d . 1 . .
    H H5 0.7541 0.4878 0.4248 0.018 Uiso calc R 1 . .
    C C6 0.5205(12) 0.4095(2) 0.4220(4) 0.0135(10) Uani d . 1 . .
    C C7 0.4517(13) 0.3916(2) 0.5397(4) 0.0153(10) Uani d . 1 . .
    H H7 0.5060 0.4113 0.6141 0.018 Uiso calc R 1 . .
    C C8 0.2932(14) 0.3408(2) 0.5243(4) 0.0161(11) Uani d . 1 . .
    C C9 0.1403(13) 0.3029(2) 0.6073(4) 0.0157(10) Uani d . 1 . .
    C C10 0.0273(14) 0.2924(2) 0.8131(4) 0.0202(11) Uani d . 1 . .
    H H10A 0.1957 0.2639 0.8488 0.024 Uiso calc R 1 . .
    H H10B -0.1857 0.2728 0.7775 0.024 Uiso calc R 1 . .
    C C11 -0.0555(14) 0.3333(2) 0.9091(4) 0.0202(11) Uani d . 1 . .
    H H11A -0.1540 0.3130 0.9738 0.030 Uiso calc R 1 . .
    H H11B -0.2234 0.3611 0.8728 0.030 Uiso calc R 1 . .
    H H11C 0.1571 0.3526 0.9433 0.030 Uiso calc R 1 . .
loop_
    _atom_site_aniso_label
    _atom_site_aniso_U_11
    _atom_site_aniso_U_22
    _atom_site_aniso_U_33
    _atom_site_aniso_U_12
    _atom_site_aniso_U_13
    _atom_site_aniso_U_23
    Br1 0.0225(3) 0.0210(3) 0.0205(3) -0.0006(2) 0.0046(2) 0.0051(2)
    O1 0.020(2) 0.0151(17) 0.0107(15) -0.0015(15) -0.0019(14) -0.0010(14)
    O2 0.032(2) 0.0169(19) 0.0191(18) -0.0038(17) 0.0022(17) -0.0014(15)
    O3 0.019(2) 0.0196(18) 0.0108(15) -0.0032(15) 0.0007(14) 0.0015(14)
    C1 0.015(3) 0.016(2) 0.013(2) 0.003(2) -0.0009(19) 0.0018(19)
    C2 0.021(3) 0.022(3) 0.013(2) 0.002(2) -0.001(2) -0.002(2)
    C3 0.032(3) 0.021(3) 0.013(2) 0.004(2) 0.006(2) 0.002(2)
    C4 0.013(3) 0.018(2) 0.019(2) 0.002(2) 0.005(2) 0.007(2)
    C5 0.013(3) 0.014(2) 0.018(2) 0.000(2) 0.001(2) -0.003(2)
    C6 0.008(2) 0.018(2) 0.012(2) 0.001(2) -0.0063(19) -0.0007(19)
    C7 0.016(3) 0.016(2) 0.013(2) 0.004(2) -0.001(2) -0.0006(19)
    C8 0.021(3) 0.016(2) 0.010(2) 0.007(2) 0.000(2) 0.0000(19)
    C9 0.014(3) 0.019(3) 0.013(2) 0.005(2) -0.003(2) 0.001(2)
    C10 0.023(3) 0.022(3) 0.016(2) -0.003(2) 0.004(2) 0.006(2)
    C11 0.020(3) 0.027(3) 0.014(2) -0.007(2) 0.001(2) 0.003(2)
loop_
    _geom_bond_atom_site_label_1
    _geom_bond_atom_site_label_2
    _geom_bond_site_symmetry_2
    _geom_bond_distance
    _geom_bond_publ_flag
    Br1 C4 . 1.912(5) ?
    O1 C1 . 1.367(6) ?
    O1 C8 . 1.384(5) ?
    O2 C9 . 1.208(6) ?
    O3 C9 . 1.340(5) ?
    O3 C10 . 1.465(6) ?
    C1 C2 . 1.390(6) ?
    C1 C6 . 1.398(7) ?
    C2 C3 . 1.382(7) ?
    C2 H2 . 0.9500 ?
    C3 C4 . 1.397(7) ?
    C3 H3 . 0.9500 ?
    C4 C5 . 1.369(6) ?
    C5 C6 . 1.410(7) ?
    C5 H5 . 0.9500 ?
    C6 C7 . 1.428(6) ?
    C7 C8 . 1.357(7) ?
    C7 H7 . 0.9500 ?
    C8 C9 . 1.464(7) ?
    C10 C11 . 1.505(7) ?
    C10 H10A . 0.9900 ?
    C10 H10B . 0.9900 ?
    C11 H11A . 0.9800 ?
    C11 H11B . 0.9800 ?
    C11 H11C . 0.9800 ?
loop_
    _geom_angle_atom_site_label_1
    _geom_angle_atom_site_label_2
    _geom_angle_atom_site_label_3
    _geom_angle_site_symmetry_1
    _geom_angle_site_symmetry_3
    _geom_angle
    _geom_angle_publ_flag
    C1 O1 C8 . . 105.3(4) ?
    C9 O3 C10 . . 116.5(4) ?
    O1 C1 C2 . . 125.2(4) ?
    O1 C1 C6 . . 110.8(4) ?
    C2 C1 C6 . . 124.0(5) ?
    C3 C2 C1 . . 116.1(5) ?
    C3 C2 H2 . . 121.9 ?
    C1 C2 H2 . . 121.9 ?
    C2 C3 C4 . . 120.6(4) ?
    C2 C3 H3 . . 119.7 ?
    C4 C3 H3 . . 119.7 ?
    C5 C4 C3 . . 123.4(5) ?
    C5 C4 Br1 . . 118.2(4) ?
    C3 C4 Br1 . . 118.4(4) ?
    C4 C5 C6 . . 117.1(4) ?
    C4 C5 H5 . . 121.5 ?
    C6 C5 H5 . . 121.5 ?
    C1 C6 C5 . . 118.8(4) ?
    C1 C6 C7 . . 105.6(4) ?
    C5 C6 C7 . . 135.6(5) ?
    C8 C7 C6 . . 106.4(4) ?
    C8 C7 H7 . . 126.8 ?
    C6 C7 H7 . . 126.8 ?
    C7 C8 O1 . . 111.9(4) ?
    C7 C8 C9 . . 133.0(4) ?
    O1 C8 C9 . . 115.1(4) ?
    O2 C9 O3 . . 125.3(5) ?
    O2 C9 C8 . . 124.9(4) ?
    O3 C9 C8 . . 109.8(4) ?
    O3 C10 C11 . . 107.2(4) ?
    O3 C10 H10A . . 110.3 ?
    C11 C10 H10A . . 110.3 ?
    O3 C10 H10B . . 110.3 ?
    C11 C10 H10B . . 110.3 ?
    H10A C10 H10B . . 108.5 ?
    C10 C11 H11A . . 109.5 ?
    C10 C11 H11B . . 109.5 ?
    H11A C11 H11B . . 109.5 ?
    C10 C11 H11C . . 109.5 ?
    H11A C11 H11C . . 109.5 ?
    H11B C11 H11C . . 109.5 ?
loop_
    _geom_torsion_atom_site_label_1
    _geom_torsion_atom_site_label_2
    _geom_torsion_atom_site_label_3
    _geom_torsion_atom_site_label_4
    _geom_torsion_site_symmetry_1
    _geom_torsion_site_symmetry_2
    _geom_torsion_site_symmetry_3
    _geom_torsion_site_symmetry_4
    _geom_torsion
    _geom_torsion_publ_flag
    C8 O1 C1 C2 . . . . -179.8(5) ?
    C8 O1 C1 C6 . . . . -0.3(5) ?
    O1 C1 C2 C3 . . . . 177.3(5) ?
    C6 C1 C2 C3 . . . . -2.1(8) ?
    C1 C2 C3 C4 . . . . 1.2(8) ?
    C2 C3 C4 C5 . . . . 0.7(8) ?
    C2 C3 C4 Br1 . . . . -177.6(4) ?
    C3 C4 C5 C6 . . . . -1.6(7) ?
    Br1 C4 C5 C6 . . . . 176.6(4) ?
    O1 C1 C6 C5 . . . . -178.3(4) ?
    C2 C1 C6 C5 . . . . 1.2(8) ?
    O1 C1 C6 C7 . . . . 0.8(5) ?
    C2 C1 C6 C7 . . . . -179.7(5) ?
    C4 C5 C6 C1 . . . . 0.7(7) ?
    C4 C5 C6 C7 . . . . -178.1(5) ?
    C1 C6 C7 C8 . . . . -1.0(6) ?
    C5 C6 C7 C8 . . . . 177.8(6) ?
    C6 C7 C8 O1 . . . . 0.9(6) ?
    C6 C7 C8 C9 . . . . -175.5(5) ?
    C1 O1 C8 C7 . . . . -0.4(6) ?
    C1 O1 C8 C9 . . . . 176.7(4) ?
    C10 O3 C9 O2 . . . . -0.7(7) ?
    C10 O3 C9 C8 . . . . 178.6(4) ?
    C7 C8 C9 O2 . . . . 178.6(6) ?
    O1 C8 C9 O2 . . . . 2.3(7) ?
    C7 C8 C9 O3 . . . . -0.7(8) ?
    O1 C8 C9 O3 . . . . -177.1(4) ?
    C9 O3 C10 C11 . . . . -154.2(4) ?
loop_
    _geom_hbond_atom_site_label_D
    _geom_hbond_atom_site_label_H
    _geom_hbond_atom_site_label_A
    _geom_hbond_site_symmetry_A
    _geom_hbond_distance_DH
    _geom_hbond_distance_HA
    _geom_hbond_distance_DA
    _geom_hbond_angle_DHA
    C2 H2 O2 4_665 0.95 2.57 3.400(6) 146
    C11 H11A O2 4_566 0.98 2.53 3.472(6) 160
