# Supplementary material for: Ethyl 5-bromo-1-benzofuran-2-carboxyl­ate
Source: Acta Crystallogr Sect E Struct Rep Online. 2011 Feb 23;67(Pt 3):o696. doi: 10.1107/S1600536811005897 (PMC3052120; doi:10.1107/S1600536811005897)
Supplement: Supplementary file 2 [file e-67-0o696-Isup2.hkl]

# 
# h,k,l, Fc-squared, Fo-squared, sigma(Fo-squared) and status flag 
# 
data_I
_shelx_title '  P21/n' 
_shelx_refln_list_code          4 
_shelx_F_calc_maximum      178.78 
_exptl_crystal_F_000       536.00 
_reflns_d_resolution_high  0.7699 
 
loop_ 
 _symmetry_equiv_pos_as_xyz 
 'x, y, z' 
 '-x+1/2, y+1/2, -z+1/2' 
 '-x, -y, -z' 
 'x-1/2, -y-1/2, z-1/2' 
 
_cell_length_a     3.8869 
_cell_length_b    23.7802 
_cell_length_c    11.0820 
_cell_angle_alpha  90.000 
_cell_angle_beta   96.905 
_cell_angle_gamma  90.000 
 
_shelx_F_squared_multiplier     1.000 
 
loop_ 
 _refln_index_h 
 _refln_index_k 
 _refln_index_l 
 _refln_F_squared_calc 
 _refln_F_squared_meas 
 _refln_F_squared_sigma 
 _refln_observed_status 
   2   0   0      185.86      159.42     17.97 o 
   4   0   0      796.24     1002.01     94.87 o 
   1   1   0       68.83       54.53      6.32 o 
   2   1   0      309.16      323.87     21.03 o 
   3   1   0     3397.59     3500.39    103.67 o 
   4   1   0      208.98     1017.57     69.28 o 
   1   2   0     7848.85     7743.30     96.39 o 
   2   2   0     1007.07     1080.29     38.94 o 
   4   2   0     1620.38     1937.32     93.15 o 
   1   3   0     1136.71     1142.53     33.42 o 
   2   3   0     1215.55     1238.05     38.27 o 
   3   3   0     1753.49     1869.17     87.08 o 
   4   3   0      388.61     1006.69    142.14 o 
   0   4   0     1645.60     1606.71     53.26 o 
   1   4   0     2234.16     2341.11     61.36 o 
   2   4   0      774.95      794.06     31.34 o 
   3   4   0      313.41      382.60     42.52 o 
   4   4   0      687.51      880.71     62.87 o 
   1   5   0    21483.53    21898.77    195.84 o 
   2   5   0     9412.71     9603.63    141.30 o 
   3   5   0      789.30      800.26     42.71 o 
   4   5   0      187.93      499.38     50.52 o 
   0   6   0    10972.85    10541.39    240.02 o 
   1   6   0     2336.24     2187.20     66.36 o 
   2   6   0     5350.43     5577.74    106.34 o 
   3   6   0       18.10       70.16     15.98 o 
   4   6   0      734.95      908.45     65.74 o 
   1   7   0       79.11       82.61      9.94 o 
   2   7   0     9495.07     9483.24    141.53 o 
   3   7   0      422.35      440.36     38.94 o 
   4   7   0     1130.34     1139.55     74.51 o 
   0   8   0        7.77        9.14      4.57 o 
   1   8   0     8482.99     8369.33    105.55 o 
   2   8   0      769.24      792.35     42.47 o 
   3   8   0       92.13       89.03     19.28 o 
   4   8   0      113.39      258.03     43.71 o 
   1   9   0       11.79        8.92      5.59 o 
   2   9   0     2153.87     2059.19     62.49 o 
   3   9   0      289.88      333.19     31.63 o 
   4   9   0     1358.53     1402.22     74.19 o 
   0  10   0      333.19      343.27     23.17 o 
   1  10   0     1778.45     1704.53     42.81 o 
   2  10   0      361.56      410.47     28.98 o 
   3  10   0     2594.04     2611.43     86.71 o 
   4  10   0       43.04      104.60     27.48 o 
   1  11   0       40.18       38.34      8.13 o 
   2  11   0     5380.80     5228.82    120.86 o 
   3  11   0      550.17      507.89     39.93 o 
   4  11   0      805.50      770.18     98.29 o 
   0  12   0       25.90       32.25      8.72 o 
   1  12   0     6066.79     6120.57     88.05 o 
   2  12   0       89.00       93.11     15.90 o 
   3  12   0       96.10       85.44     49.53 o 
   4  12   0      785.39      705.25     67.32 o 
   1  13   0      209.66      196.23     17.55 o 
   2  13   0     4246.20     4196.53    106.15 o 
   3  13   0      549.73      565.09     94.78 o 
   4  13   0      262.57      212.11     61.21 o 
   0  14   0     8656.57     9032.46    135.78 o 
   1  14   0     2675.82     2672.64     63.75 o 
   2  14   0      767.11      715.87     38.28 o 
   3  14   0      185.16      133.29     47.18 o 
   4  14   0       75.47       49.41     43.51 o 
   1  15   0     1208.66     1233.09     44.84 o 
   2  15   0     1117.09     1062.16     43.16 o 
   3  15   0      752.28      855.25    118.64 o 
   4  15   0       41.98      -36.97     41.15 o 
   0  16   0     4388.70     4356.29     99.62 o 
   1  16   0      776.41      743.07     42.91 o 
   2  16   0      161.37      139.26     15.82 o 
   3  16   0      480.93      389.73     86.44 o 
   4  16   0      223.50      343.80    103.92 o 
   1  17   0      259.02      253.61     26.35 o 
   2  17   0      266.30      266.65     25.52 o 
   3  17   0     1413.53     1348.80    156.14 o 
   4  17   0       11.87       32.84     47.10 o 
   0  18   0     5179.85     5320.54    117.18 o 
   1  18   0     1372.20     1394.95     61.01 o 
   2  18   0        5.31        8.42     11.14 o 
   3  18   0        4.43        9.85     35.82 o 
   1  19   0      932.71      973.55     52.91 o 
   2  19   0       79.69       49.75     14.62 o 
   3  19   0     1843.30     1803.10    180.84 o 
   0  20   0     3822.97     3850.16    155.26 o 
   1  20   0       49.24       46.03     13.70 o 
   2  20   0      652.12      616.54     47.03 o 
   3  20   0        6.57       67.64     52.77 o 
   1  21   0     1674.34     1747.45     73.91 o 
   2  21   0      189.84      144.73     33.83 o 
   3  21   0     1207.08     1244.51    156.46 o 
   0  22   0     1115.05     1120.16     60.20 o 
   1  22   0      251.43      232.37     28.04 o 
   2  22   0       35.90       20.55     15.97 o 
   3  22   0       20.63       67.08     46.83 o 
   1  23   0     1853.14     1937.13     85.20 o 
   2  23   0      527.95      588.43     65.34 o 
   3  23   0      790.93      647.96    120.45 o 
   0  24   0       85.26       62.00     28.35 o 
   1  24   0      272.83      252.02     31.35 o 
   2  24   0      155.51      173.28     38.27 o 
   3  24   0       50.86       -0.37     56.89 o 
   1  25   0      105.45      101.20     20.06 o 
   2  25   0      515.21      518.49     61.56 o 
   0  26   0     1073.22     1205.56     83.42 o 
   1  26   0     1062.34      957.95     63.64 o 
   2  26   0        6.60      -60.78     51.82 o 
   1  27   0      301.90      314.05     39.20 o 
   2  27   0      376.56      295.76     72.03 o 
   0  28   0       58.21       60.42     39.57 o 
   1  28   0     1665.61     1526.44    102.81 o 
   2  28   0       23.79      -88.87     69.01 o 
   1  29   0       58.45       86.45     30.78 o 
   1  30   0      607.94      553.66     87.63 o 
  -3   0   1     1910.23     2089.67    107.01 o 
  -1   0   1     3811.62     3967.82     52.01 o 
   1   0   1    31963.05    31902.37    285.23 o 
   3   0   1       67.72      110.99     31.97 o 
  -4   1   1        5.02       17.75     14.47 o 
  -3   1   1      166.99      486.39     39.47 o 
  -2   1   1     6026.37     5948.75     82.26 o 
  -1   1   1     2621.42     2645.90     38.90 o 
   1   1   1    20601.00    20278.04    161.70 o 
   2   1   1     4411.46     4360.65     82.48 o 
   3   1   1      265.72      257.07     30.53 o 
   4   1   1     1388.86     1628.86     88.65 o 
  -4   2   1      119.79       96.82     22.62 o 
  -3   2   1     1413.82     1546.53     73.41 o 
  -2   2   1        0.32        7.50      6.05 o 
  -1   2   1     2450.48     2393.01     33.05 o 
   0   2   1       32.05       34.23      4.70 o 
   1   2   1    22123.06    22186.61    252.20 o 
   2   2   1      589.23      649.60     32.40 o 
   3   2   1       53.55      183.12     28.23 o 
   4   2   1       33.52      630.36     58.05 o 
  -4   3   1        7.78      100.35     23.78 o 
  -3   3   1     1298.53     1734.40    107.13 o 
  -2   3   1     3315.31     3364.03     59.20 o 
  -1   3   1     4289.81     4412.52    130.51 o 
   0   3   1     7646.56     7715.53    160.41 o 
   1   3   1      279.70      275.64     29.47 o 
   2   3   1       41.45       28.54      6.05 o 
   3   3   1      879.47      939.22     47.67 o 
   4   3   1      448.07      569.18     76.26 o 
  -4   4   1      225.34      316.69     45.90 o 
  -3   4   1     2880.75     2787.50     96.55 o 
  -2   4   1       27.43       15.30      4.95 o 
  -1   4   1    14892.12    14677.71    155.96 o 
   0   4   1     1027.03     1042.50     17.60 o 
   1   4   1     4202.20     4034.44     82.42 o 
   2   4   1     2186.27     2184.00     61.19 o 
   3   4   1       89.99      204.80     51.43 o 
   4   4   1      225.73      413.86     47.70 o 
  -4   5   1      128.91      336.11     40.83 o 
  -3   5   1     1150.07     1361.19     56.19 o 
  -2   5   1     1602.23     1572.87     42.27 o 
  -1   5   1    13588.10    13412.58    146.34 o 
   0   5   1      978.73     1040.99     24.70 o 
   1   5   1     1106.03     1137.74     45.56 o 
   2   5   1     7427.05     7586.13    103.55 o 
   3   5   1     1396.70     1354.56     68.91 o 
   4   5   1      435.39      606.07     55.82 o 
  -4   6   1     1085.68     1137.64     79.78 o 
  -3   6   1      224.60      307.40     27.87 o 
  -2   6   1      138.32      121.87     12.13 o 
  -1   6   1       85.45       68.81     10.84 o 
   0   6   1    14693.18    14914.34    111.86 o 
   1   6   1     5396.80     5437.77    102.59 o 
   2   6   1       22.01       15.86      8.66 o 
   3   6   1      171.19      456.81     47.55 o 
   4   6   1      417.52      471.52     50.26 o 
  -4   7   1        0.24      317.84     45.80 o 
  -3   7   1     2942.73     2898.76     86.64 o 
  -2   7   1     1618.93     1675.73     59.24 o 
  -1   7   1     4168.51     4003.78    105.53 o 
   0   7   1      643.72      647.05     16.18 o 
   1   7   1     2530.50     2536.31     56.22 o 
   2   7   1     2776.82     2794.97    106.15 o 
   3   7   1     7345.75     7317.69    163.30 o 
   4   7   1      140.01      245.02     37.44 o 
  -4   8   1     1845.58     2151.29    104.01 o 
  -3   8   1       53.51      111.23     22.50 o 
  -2   8   1       74.59       94.20     19.54 o 
  -1   8   1       92.50      111.21     10.80 o 
   0   8   1     4584.67     4618.48     45.65 o 
   1   8   1      106.57      123.37      8.85 o 
   2   8   1     1513.01     1531.70     59.36 o 
   3   8   1      636.56      764.25     57.34 o 
   4   8   1       75.88       77.92     27.18 o 
  -4   9   1        6.03      108.76     58.32 o 
  -3   9   1     2601.70     2643.46     98.07 o 
  -2   9   1     2685.00     2784.17     83.81 o 
  -1   9   1    10566.67    10668.71     95.85 o 
   0   9   1       20.13       22.08      4.77 o 
   1   9   1        8.86       14.40      4.17 o 
   2   9   1      522.83      521.41     35.65 o 
   3   9   1     3375.22     3561.45    117.44 o 
   4   9   1        1.07       10.42     44.84 o 
  -4  10   1      328.57      302.45     85.63 o 
  -3  10   1       92.90      107.74     26.58 o 
  -2  10   1      511.77      488.65     32.36 o 
  -1  10   1      213.70      270.91     16.41 o 
   0  10   1     5229.62     5076.19     49.66 o 
   1  10   1      173.05      195.35     13.33 o 
   2  10   1     2342.11     2224.02     74.29 o 
   3  10   1     1511.73     1700.35     84.32 o 
   4  10   1      192.37      233.52     33.46 o 
  -4  11   1      168.97      255.18     70.41 o 
  -3  11   1     2471.91     2680.03    101.82 o 
  -2  11   1      416.57      419.12     30.32 o 
  -1  11   1     7257.17     7516.12     87.34 o 
   0  11   1      224.73      225.26     11.26 o 
   1  11   1        4.68        4.31      5.03 o 
   2  11   1       22.98       24.66      8.19 o 
   3  11   1     2197.17     2288.82     87.11 o 
   4  11   1      631.71      484.12     48.32 o 
  -4  12   1     1453.42     1676.92    182.57 o 
  -3  12   1        3.04       33.90     19.91 o 
  -2  12   1        7.02       21.51      7.85 o 
  -1  12   1      121.36      110.80     11.80 o 
   0  12   1     7575.24     7601.66     78.21 o 
   1  12   1     1463.16     1496.19     42.38 o 
   2  12   1     1356.09     1297.67     51.55 o 
   3  12   1       89.61       53.57     64.47 o 
   4  12   1      910.96      803.67     61.22 o 
  -4  13   1       15.72       15.61     50.04 o 
  -3  13   1      837.12      868.35    116.32 o 
  -2  13   1      973.22     1050.37     44.66 o 
  -1  13   1     1834.65     1776.34     46.52 o 
   0  13   1       28.54       24.11      5.58 o 
   1  13   1      835.47      827.57     32.90 o 
   2  13   1      706.27      716.72     35.75 o 
   3  13   1     2270.05     2275.90    122.89 o 
   4  13   1        7.44       27.77     21.09 o 
  -4  14   1     1793.12     1678.30    193.89 o 
  -3  14   1      598.06      586.21    101.22 o 
  -2  14   1       59.94       56.53     12.13 o 
  -1  14   1     1571.59     1580.30     45.22 o 
   0  14   1     4866.57     5039.78     71.09 o 
   1  14   1     4248.57     4248.31     82.21 o 
   2  14   1     1859.94     1805.87     69.20 o 
   3  14   1        0.57       34.69     25.99 o 
   4  14   1       61.03      117.85     38.27 o 
  -4  15   1        0.80      -31.72     45.40 o 
  -3  15   1       70.31       64.64     52.34 o 
  -2  15   1      704.26      732.03     38.58 o 
  -1  15   1     2568.02     2557.30     59.52 o 
   0  15   1        7.14       29.39      8.06 o 
   1  15   1       28.00       30.31     10.42 o 
   2  15   1      198.61      156.38     15.59 o 
   3  15   1      290.02      171.19     53.68 o 
   4  15   1     1604.41     1451.59    182.12 o 
  -4  16   1      285.24      261.22     77.55 o 
  -3  16   1      793.70      884.00    119.79 o 
  -2  16   1       34.19       35.56     11.15 o 
  -1  16   1      410.00      413.37     25.27 o 
   0  16   1      742.65      766.19     27.86 o 
   1  16   1     6896.03     6939.86    209.80 o 
   2  16   1     1394.90     1358.06     61.65 o 
   3  16   1        8.65       33.48     44.29 o 
   4  16   1       31.29       45.79     55.86 o 
  -4  17   1       31.21      -56.56     45.69 o 
  -3  17   1       88.00       69.75     38.92 o 
  -2  17   1     2147.11     2108.02     79.14 o 
  -1  17   1     1025.94     1094.54     46.79 o 
   0  17   1     1596.70     1606.66     41.82 o 
   1  17   1      167.83      193.51     22.66 o 
   2  17   1      827.90      841.26     50.11 o 
   3  17   1      104.29      105.32     56.12 o 
   4  17   1      159.27      119.71     42.86 o 
  -3  18   1      681.99      721.21    115.04 o 
  -2  18   1        1.55       16.69     13.97 o 
  -1  18   1     1914.72     1996.54     66.06 o 
   0  18   1      540.84      536.11     26.94 o 
   1  18   1     1893.35     1861.70     69.77 o 
   2  18   1      374.61      331.69     32.66 o 
   3  18   1       50.23       -2.83     34.64 o 
  -3  19   1        0.80       17.48     43.61 o 
  -2  19   1     4376.89     4223.63    143.04 o 
  -1  19   1      223.17      227.11     25.98 o 
   0  19   1      471.13      482.57     25.61 o 
   1  19   1        4.93       -4.94      9.86 o 
   2  19   1     1761.40     1672.28     95.24 o 
   3  19   1       34.08       16.98     54.02 o 
  -3  20   1      475.81      595.35    106.52 o 
  -2  20   1      140.77      124.01     33.12 o 
  -1  20   1      434.01      455.33     37.16 o 
   0  20   1      638.67      643.39     30.24 o 
   1  20   1     2191.72     2235.88     80.31 o 
   2  20   1        8.82        7.13     24.42 o 
   3  20   1       68.44        4.21     35.55 o 
  -3  21   1      106.78      129.32     69.82 o 
  -2  21   1     1201.28     1310.28     94.33 o 
  -1  21   1      544.54      557.66     41.77 o 
   0  21   1     1427.74     1485.48     47.43 o 
   1  21   1      246.94      225.05     27.79 o 
   2  21   1     2375.36     2389.41    120.17 o 
   3  21   1      424.24      354.38     84.27 o 
  -3  22   1      643.71      607.02    112.73 o 
  -2  22   1        1.47       19.58     22.31 o 
  -1  22   1      552.60      593.75     45.35 o 
   0  22   1       26.09       47.21     12.31 o 
   1  22   1     1830.99     1714.95    129.60 o 
   2  22   1       97.23       70.64     25.67 o 
   3  22   1        1.95      -42.65     47.84 o 
  -3  23   1      126.68       89.91     56.44 o 
  -2  23   1     2202.91     2371.60    131.19 o 
  -1  23   1      479.26      430.73     54.68 o 
   0  23   1      188.42      219.30     26.29 o 
   1  23   1      153.78      144.14     24.09 o 
   2  23   1      212.28      256.66     57.85 o 
   3  23   1      109.11      103.06     52.56 o 
  -3  24   1      178.92      148.40     69.63 o 
  -2  24   1       75.99       87.16     80.70 o 
  -1  24   1      105.07      102.05     20.76 o 
   0  24   1     1851.97     2021.28     72.37 o 
   1  24   1      598.51      614.58     46.46 o 
   2  24   1       83.73       55.13     23.70 o 
   3  24   1        0.22      -42.10     42.94 o 
  -2  25   1     1345.41     1387.51    104.61 o 
  -1  25   1       95.06      123.23     23.35 o 
   0  25   1      310.41      367.24     31.56 o 
   1  25   1      166.02      137.87     22.37 o 
   2  25   1      790.56      725.42    114.85 o 
  -2  26   1       47.21       78.51     28.13 o 
  -1  26   1       10.91       24.86     16.14 o 
   0  26   1     1178.99     1167.72     56.93 o 
   1  26   1      196.46      199.21     29.26 o 
   2  26   1      619.36      569.65    106.16 o 
  -2  27   1      526.44      467.63     59.83 o 
  -1  27   1      756.43      773.91     59.76 o 
   0  27   1       28.05       44.86     15.43 o 
   1  27   1       84.70       37.88     35.03 o 
   2  27   1      288.09      257.44     73.10 o 
  -2  28   1       12.06      -64.81     52.92 o 
  -1  28   1       14.97       36.10     21.65 o 
   0  28   1     1647.89     1631.08     81.02 o 
   1  28   1       27.40        9.18     21.34 o 
   2  28   1      323.86      347.94     82.26 o 
  -1  29   1      755.22      679.12     56.41 o 
   0  29   1       53.43       78.96     48.89 o 
   1  29   1      178.35      136.44     48.48 o 
  -1  30   1        9.43       -0.52     32.33 o 
   0  30   1      716.49      705.50     97.46 o 
   1  30   1        0.26        5.40     34.24 o 
  -4   0   2     3635.95     3761.65    158.00 o 
  -2   0   2      453.39      425.15     24.03 o 
   0   0   2     8628.02     8642.93    141.59 o 
   2   0   2     5217.39     5089.12    162.84 o 
   4   0   2      205.52      172.91     42.61 o 
  -5   1   2      187.63      130.85     33.28 o 
  -3   1   2      485.47      502.90     28.59 o 
  -2   1   2     1507.20     1519.90     32.05 o 
  -1   1   2     9102.50     9117.14    104.94 o 
   0   1   2      579.58      546.54     11.34 o 
   1   1   2      209.29      186.57     17.76 o 
   2   1   2       59.87       71.79     20.33 o 
   3   1   2     1743.58     1801.13    121.09 o 
   4   1   2       34.04      117.11     46.72 o 
  -5   2   2       32.94      193.85     50.56 o 
  -4   2   2     2210.72     2254.25     77.64 o 
  -3   2   2      261.24      267.06     22.15 o 
  -2   2   2     3202.74     3259.29     60.69 o 
  -1   2   2       91.61       84.64      8.46 o 
   0   2   2     9130.40     9147.37     92.45 o 
   1   2   2     1368.93     1240.54     65.44 o 
   2   2   2     8721.76     8514.70    150.85 o 
   3   2   2      189.01      556.75     77.00 o 
   4   2   2       12.44      185.58     36.00 o 
  -3   3   2       12.53       33.91     13.45 o 
  -2   3   2     1227.34     1184.61     32.34 o 
  -1   3   2     7056.58     6781.70    124.29 o 
   0   3   2     4467.47     4669.81     62.33 o 
   1   3   2      451.79      446.94     28.05 o 
   2   3   2      450.88      409.75     29.25 o 
   3   3   2     1876.69     2091.55     89.84 o 
   4   3   2      560.59      541.76     53.87 o 
  -4   4   2      804.12      896.88     73.05 o 
  -3   4   2      959.89      961.96     57.68 o 
  -2   4   2     1465.03     1439.20     43.85 o 
  -1   4   2       60.95       52.11     12.38 o 
   0   4   2     4911.44     4973.91     53.68 o 
   1   4   2     1593.63     1492.18     51.66 o 
   2   4   2     6074.18     6140.49    157.61 o 
   3   4   2     1395.60     1623.77    105.20 o 
   4   4   2       19.92      335.51     48.90 o 
  -4   5   2      289.25      496.54     92.16 o 
  -3   5   2     1195.77     1263.88     50.73 o 
  -2   5   2     5102.64     5383.46    171.55 o 
  -1   5   2     4276.37     4000.54    102.91 o 
   0   5   2     1344.75     1225.00     28.38 o 
   1   5   2       39.82       37.97      9.33 o 
   2   5   2       84.19       85.21     14.11 o 
   3   5   2     1144.69     1228.05     70.63 o 
   4   5   2      864.55      864.83     68.78 o 
  -4   6   2      683.37      830.39    105.01 o 
  -3   6   2     1011.09     1062.82     47.10 o 
  -2   6   2      964.92      993.53     47.75 o 
  -1   6   2       56.16       41.91     12.74 o 
   0   6   2     3204.64     3267.68     49.01 o 
   1   6   2     3500.16     3412.81     55.33 o 
   2   6   2      198.79      160.65     18.83 o 
   3   6   2      196.53      231.73     33.50 o 
   4   6   2        0.11      436.09     56.03 o 
  -4   7   2      189.15      134.07     53.88 o 
  -3   7   2      377.85      399.66     30.58 o 
  -2   7   2     5775.37     5741.13    115.95 o 
  -1   7   2     1082.06     1034.48     43.47 o 
   0   7   2    15472.54    15855.35    112.06 o 
   1   7   2      705.47      682.29     25.01 o 
   2   7   2     2825.44     2930.56     81.88 o 
   3   7   2      849.32      843.65     60.05 o 
   4   7   2     1300.75     1342.00     84.83 o 
  -4   8   2      214.54      234.23     69.34 o 
  -3   8   2     3218.46     3324.37    173.71 o 
  -2   8   2      272.39      257.50     26.58 o 
  -1   8   2       16.89       10.60      4.69 o 
   0   8   2        8.58       13.21      6.28 o 
   1   8   2     6588.42     6131.60    113.13 o 
   2   8   2     1075.35      980.51     48.52 o 
   3   8   2       67.24       55.53     20.89 o 
   4   8   2       11.59      692.60    164.95 o 
  -4   9   2      324.79      328.21     81.49 o 
  -3   9   2      308.92      311.57     34.06 o 
  -2   9   2     4776.94     4779.38    111.53 o 
  -1   9   2      598.71      619.38     23.37 o 
   0   9   2     7048.33     7007.83     82.78 o 
   1   9   2        0.18        6.62      5.17 o 
   2   9   2       47.50       34.58     10.44 o 
   3   9   2       11.53       51.12     20.59 o 
   4   9   2     3942.81     3703.74    162.70 o 
  -4  10   2      340.10      376.64     92.56 o 
  -3  10   2     3128.30     3413.95    174.45 o 
  -2  10   2       35.29       47.18     12.77 o 
  -1  10   2      327.96      339.82     18.63 o 
   0  10   2       63.47       77.16      8.11 o 
   1  10   2     4582.89     4382.20     75.53 o 
   2  10   2      108.91       95.58     12.69 o 
   3  10   2      821.10      814.59     72.63 o 
   4  10   2       41.79      219.91     41.22 o 
  -4  11   2       91.84       64.09     52.82 o 
  -3  11   2      180.08      212.85     42.64 o 
  -2  11   2     2213.25     2042.75     78.09 o 
  -1  11   2      354.05      394.42     19.62 o 
   0  11   2     5532.48     5563.54     83.30 o 
   1  11   2      326.63      350.99     20.36 o 
   2  11   2      779.32      769.62     37.07 o 
   3  11   2      163.93      186.75     30.98 o 
   4  11   2      587.35      640.90     64.28 o 
  -4  12   2       16.01      -47.38     31.58 o 
  -3  12   2      821.06      831.81     55.45 o 
  -2  12   2      695.71      659.47     31.77 o 
  -1  12   2       23.24        8.18      5.01 o 
   0  12   2     3025.38     3150.90     57.07 o 
   1  12   2     6588.76     6769.52     79.41 o 
   2  12   2      511.03      486.39     27.44 o 
   3  12   2      549.38      467.14     51.56 o 
   4  12   2       22.76       73.79     25.69 o 
  -4  13   2        8.37      123.00     47.78 o 
  -3  13   2       11.85      -23.85     35.12 o 
  -2  13   2     6370.59     6395.11    108.12 o 
  -1  13   2     1258.12     1217.25     38.72 o 
   0  13   2     2316.10     2233.53     49.39 o 
   1  13   2       91.27       91.12     11.94 o 
   2  13   2      737.36      682.18     32.49 o 
   3  13   2        7.86        3.87     18.55 o 
   4  13   2      568.81      646.44     58.11 o 
  -4  14   2      760.96      764.64    132.31 o 
  -3  14   2     2594.45     2676.10    204.39 o 
  -2  14   2        6.70       16.02      9.95 o 
  -1  14   2       30.50       22.19      8.74 o 
   0  14   2      413.92      404.88     22.57 o 
   1  14   2     3310.20     3233.77     70.49 o 
   2  14   2     3531.71     3337.65    103.71 o 
   3  14   2     1141.84     1151.53     91.26 o 
   4  14   2       66.26       86.60     25.45 o 
  -4  15   2       55.01       32.37     41.67 o 
  -3  15   2      924.84      721.04    143.41 o 
  -2  15   2      191.77      161.38     20.36 o 
  -1  15   2     3320.78     3484.49     68.24 o 
   0  15   2     1699.93     1732.66     47.56 o 
   1  15   2        4.39        6.18      7.02 o 
   2  15   2      563.72      545.00     40.56 o 
   3  15   2      572.00      563.13     62.33 o 
   4  15   2      268.98      223.08     38.57 o 
  -4  16   2      969.30      783.02    128.09 o 
  -3  16   2      711.02      728.45    110.50 o 
  -2  16   2     1136.13     1094.79     54.50 o 
  -1  16   2        5.34        6.70      8.02 o 
   0  16   2     1184.82     1092.98     36.18 o 
   1  16   2     2213.05     2239.05     69.22 o 
   2  16   2     2539.37     2501.67    101.42 o 
   3  16   2      112.22       92.51     50.71 o 
   4  16   2        3.86      -45.90     60.45 o 
  -4  17   2       11.94       36.11     53.37 o 
  -3  17   2       35.97      -19.94     42.59 o 
  -2  17   2       54.11       52.51     18.84 o 
  -1  17   2     2874.32     3059.93     83.95 o 
   0  17   2       48.53       47.58      9.62 o 
   1  17   2       18.35       33.82     10.22 o 
   2  17   2      190.85      161.76     27.10 o 
   3  17   2      776.61      776.05    119.86 o 
  -3  18   2      299.57      248.44     70.88 o 
  -2  18   2      458.80      459.98     37.27 o 
  -1  18   2      523.99      512.88     31.32 o 
   0  18   2     2750.48     2837.17     66.72 o 
   1  18   2      571.48      525.03     31.64 o 
   2  18   2     1189.92     1185.95     72.42 o 
   3  18   2      114.55       85.34     46.83 o 
  -3  19   2      380.15      432.25     99.65 o 
  -2  19   2       83.07       94.31     20.47 o 
  -1  19   2     2683.54     2656.41     85.33 o 
   0  19   2      186.95      196.07     19.70 o 
   1  19   2     1764.26     1710.89     57.24 o 
   2  19   2       30.89       34.44     29.09 o 
   3  19   2     1642.44     1720.04    184.98 o 
  -3  20   2       16.98      -20.63     32.26 o 
  -2  20   2      477.30      458.35     58.60 o 
  -1  20   2      610.18      643.05     42.88 o 
   0  20   2     2691.29     2756.74     75.44 o 
   1  20   2      245.85      193.91     23.30 o 
   2  20   2     1239.58     1077.46    123.18 o 
   3  20   2        0.50       22.18     35.90 o 
  -3  21   2      467.30      360.33     87.98 o 
  -2  21   2      183.66      180.16     38.48 o 
  -1  21   2     4234.32     4383.67    231.69 o 
   0  21   2      598.95      638.59     37.88 o 
   1  21   2       59.63       54.52     12.60 o 
   2  21   2        5.50      -34.63     40.04 o 
   3  21   2      951.19      922.38    138.32 o 
  -3  22   2      108.55       55.03     59.14 o 
  -2  22   2      641.36      719.18     76.16 o 
  -1  22   2       19.88       40.73     26.55 o 
   0  22   2      153.28      197.67     23.60 o 
   1  22   2      851.97      810.15     51.26 o 
   2  22   2     1010.84      792.11    111.59 o 
   3  22   2       42.10      -51.78     34.52 o 
  -3  23   2      166.08       90.40     52.10 o 
  -2  23   2      459.42      451.25     63.74 o 
  -1  23   2     1574.06     1710.60    148.33 o 
   0  23   2      185.11      196.95     24.60 o 
   1  23   2        3.04       -8.12     16.14 o 
   2  23   2      295.71      279.31     70.93 o 
   3  23   2      508.79      501.85    104.88 o 
  -3  24   2      204.00      248.29     82.27 o 
  -2  24   2      181.62      146.71     37.80 o 
  -1  24   2       55.76       87.48     20.97 o 
   0  24   2      138.62      151.95     20.20 o 
   1  24   2      257.12      272.62     28.76 o 
   2  24   2      896.61      851.41    123.49 o 
  -2  25   2      792.65      756.37     77.94 o 
  -1  25   2     2089.27     2093.81     94.20 o 
   0  25   2       84.99      104.47     20.00 o 
   1  25   2      158.29      167.00     32.84 o 
   2  25   2       69.38       22.64     28.50 o 
  -2  26   2       64.75       17.10     21.35 o 
  -1  26   2       10.06       47.07     20.32 o 
   0  26   2      457.81      471.86     41.58 o 
   1  26   2     1518.99     1386.87     94.34 o 
   2  26   2      105.69      188.68     70.33 o 
  -2  27   2      629.61      606.84     71.17 o 
  -1  27   2      120.48      142.50     28.98 o 
   0  27   2     1177.19     1372.83     97.51 o 
   1  27   2      122.57      124.26     33.21 o 
   2  27   2       44.06      160.42     64.58 o 
  -2  28   2       40.14       20.23     22.94 o 
  -1  28   2      232.66      226.53     46.10 o 
   0  28   2        4.87        9.67     24.39 o 
   1  28   2     1344.38     1233.52    138.53 o 
  -1  29   2        0.53       64.72     36.83 o 
   0  29   2      484.89      496.60     59.67 o 
   1  29   2        6.14       25.56     49.50 o 
  -1  30   2        0.52       41.38     27.35 o 
   0  30   2       15.59       23.53     28.25 o 
  -5   0   3       30.52       38.85     39.52 o 
  -3   0   3     1951.21     1966.39    143.86 o 
  -1   0   3       41.54       39.25      6.33 o 
   1   0   3     7847.48     7406.70    125.16 o 
   3   0   3     3387.27     3490.00    170.69 o 
  -5   1   3        0.68       37.37     22.97 o 
  -4   1   3      758.63      644.11     67.64 o 
  -3   1   3      205.84      249.26     72.96 o 
  -2   1   3     1951.59     1952.62     58.90 o 
  -1   1   3      210.74      197.78     10.97 o 
   0   1   3    15540.61    15417.40     89.00 o 
   1   1   3      674.97      685.85     27.55 o 
   2   1   3      516.71      543.31     41.39 o 
   3   1   3      215.45     1313.99    192.02 o 
   4   1   3      434.33      530.04     56.39 o 
  -5   2   3      257.56      131.25     33.49 o 
  -4   2   3       31.71      128.37     38.12 o 
  -3   2   3     6359.63     6329.99    102.38 o 
  -2   2   3       43.35       39.00      9.81 o 
  -1   2   3     1354.33     1378.51     33.89 o 
   0   2   3        4.96       10.12      3.37 o 
   1   2   3     2857.24     2693.79     75.90 o 
   2   2   3     1092.81     1048.87     56.69 o 
   3   2   3     3442.18     3467.44    119.81 o 
   4   2   3       17.67      734.93     69.69 o 
  -5   3   3      300.85      216.49     42.55 o 
  -4   3   3      759.23      866.01     65.98 o 
  -3   3   3       16.24       87.51     23.38 o 
  -2   3   3     1115.15     1082.07     61.26 o 
  -1   3   3     5287.23     5253.32     66.07 o 
   0   3   3     7103.66     7126.79     67.57 o 
   1   3   3      137.58      117.14     13.46 o 
   2   3   3      681.12      596.71     35.76 o 
   3   3   3      101.74      615.65     56.13 o 
   4   3   3     1789.63     1769.85     99.36 o 
  -4   4   3      782.73      694.16    106.09 o 
  -3   4   3     3079.56     3021.24     74.83 o 
  -2   4   3     6073.65     6005.44    159.15 o 
  -1   4   3     3642.94     3637.53     58.68 o 
   0   4   3      319.10      306.28     11.40 o 
   1   4   3     6589.77     6748.23    100.70 o 
   2   4   3      729.99      768.78     41.09 o 
   3   4   3      820.92      847.90     60.98 o 
   4   4   3       50.63      617.25     63.14 o 
  -4   5   3      157.24      147.69     61.25 o 
  -3   5   3        5.78       53.70     17.47 o 
  -2   5   3      543.68      531.02     40.41 o 
  -1   5   3     3240.74     3168.08     53.11 o 
   0   5   3     2474.07     2445.49     44.90 o 
   1   5   3     5458.01     5488.61     79.90 o 
   2   5   3       47.93       49.90     10.19 o 
   3   5   3      723.97      806.06     60.12 o 
   4   5   3      683.36      689.24     65.49 o 
  -4   6   3      316.99      313.70     71.87 o 
  -3   6   3      471.92      482.37     27.09 o 
  -2   6   3     2027.35     2000.69     79.84 o 
  -1   6   3       10.26       18.01      3.34 o 
   0   6   3     1608.93     1760.57     39.51 o 
   1   6   3     6034.51     6259.19    115.01 o 
   2   6   3     3164.45     3041.73     84.51 o 
   3   6   3      198.35      330.96     40.47 o 
   4   6   3       45.94      169.51     36.75 o 
  -4   7   3      148.83      234.40     72.87 o 
  -3   7   3        1.35        6.41      5.94 o 
  -2   7   3     2319.01     2451.44    109.74 o 
  -1   7   3     8320.07     8452.36     88.34 o 
   0   7   3      935.05      974.47     30.58 o 
   1   7   3     1728.39     1657.84     42.41 o 
   2   7   3       29.64       48.81      9.70 o 
   3   7   3      622.40      688.72     55.76 o 
   4   7   3      298.57      295.77     44.03 o 
  -4   8   3      959.38     1021.88    141.90 o 
  -3   8   3      810.31      756.81     35.10 o 
  -2   8   3     1186.83     1095.92     53.35 o 
  -1   8   3     1787.71     1935.47     46.04 o 
   0   8   3      737.60      662.22     26.15 o 
   1   8   3       18.11        7.06      4.47 o 
   2   8   3     4483.53     4156.96     85.93 o 
   3   8   3      376.14      488.66     50.89 o 
   4   8   3       16.51       51.47     24.59 o 
  -4   9   3       54.51       50.14     44.49 o 
  -3   9   3       49.69       55.91     10.48 o 
  -2   9   3       91.94       89.06     21.41 o 
  -1   9   3    10029.43    10756.35    115.41 o 
   0   9   3     1497.43     1626.34     34.50 o 
   1   9   3     4373.72     4101.79     67.43 o 
   2   9   3        7.73       23.23     11.03 o 
   3   9   3     1046.00     1085.15     71.52 o 
   4   9   3        4.53       38.37     22.07 o 
  -4  10   3     1784.72     1868.67    186.16 o 
  -3  10   3      124.78       94.87     16.68 o 
  -2  10   3     5160.18     4912.85    143.49 o 
  -1  10   3        9.69       12.27      7.40 o 
   0  10   3      272.47      326.93     20.70 o 
   1  10   3      355.21      348.55     18.80 o 
   2  10   3     3977.79     3855.76     91.82 o 
   3  10   3       15.42       45.94     19.43 o 
   4  10   3      105.59       71.70     25.11 o 
  -4  11   3        3.77       74.68     32.62 o 
  -3  11   3      765.28      766.15     45.24 o 
  -2  11   3      178.90      172.17     21.22 o 
  -1  11   3     9778.56    10138.70    125.64 o 
   0  11   3       87.70       56.16      6.83 o 
   1  11   3      770.51      646.31     32.64 o 
   2  11   3      158.26      168.03     20.89 o 
   3  11   3      295.89      343.91     46.81 o 
   4  11   3        7.63       34.38     17.91 o 
  -4  12   3      511.33      479.36     97.35 o 
  -3  12   3      362.46      321.42     31.25 o 
  -2  12   3     1870.46     1782.88     77.84 o 
  -1  12   3     2148.12     2236.47     56.83 o 
   0  12   3     2126.42     2027.19     54.99 o 
   1  12   3      451.48      468.69     20.28 o 
   2  12   3     3203.85     2908.92    110.58 o 
   3  12   3      434.64      397.62     71.02 o 
   4  12   3      431.99      360.96     50.04 o 
  -4  13   3      102.07      131.14     59.42 o 
  -3  13   3      273.09      242.56     28.76 o 
  -2  13   3        9.50        9.38     11.89 o 
  -1  13   3     1574.44     1542.24     49.08 o 
   0  13   3      210.88      168.55     12.71 o 
   1  13   3     3102.67     3125.47     67.67 o 
   2  13   3        9.85       25.60     16.68 o 
   3  13   3     1538.97     1251.77    122.76 o 
   4  13   3       68.62       33.60     23.24 o 
  -4  14   3      501.42      557.51    110.68 o 
  -3  14   3      660.69      624.56    100.72 o 
  -2  14   3     1319.05     1289.06     52.03 o 
  -1  14   3      401.99      439.44     18.02 o 
   0  14   3      462.34      491.44     23.39 o 
   1  14   3     2459.29     2409.69     61.17 o 
   2  14   3     2704.16     2619.20    118.61 o 
   3  14   3     1085.35     1052.73     89.99 o 
   4  14   3       10.93        9.55     18.66 o 
  -4  15   3      277.66      343.68     94.46 o 
  -3  15   3       11.57       69.36     34.87 o 
  -2  15   3     1269.47     1155.64     51.64 o 
  -1  15   3     2321.84     2394.06     52.62 o 
   0  15   3     3134.42     2938.27     84.32 o 
   1  15   3     1066.74     1112.95     53.46 o 
   2  15   3      143.17      126.66     28.61 o 
   3  15   3       58.37      104.10     32.49 o 
   4  15   3      425.66      446.02     53.84 o 
  -4  16   3       15.51       -7.45     36.04 o 
  -3  16   3     2093.65     2219.22    138.08 o 
  -2  16   3     4432.60     4042.23    187.94 o 
  -1  16   3      342.36      341.11     34.56 o 
   0  16   3       39.44       40.49      9.61 o 
   1  16   3     1366.92     1414.18     61.69 o 
   2  16   3      417.88      400.47     33.86 o 
   3  16   3      474.79      519.22     66.24 o 
   4  16   3      110.00       69.24     43.54 o 
  -3  17   3       14.33        8.15     31.72 o 
  -2  17   3      399.20      358.79     29.50 o 
  -1  17   3       29.15       29.88     19.97 o 
   0  17   3     4997.43     4783.78     79.74 o 
   1  17   3       72.68       40.24     15.07 o 
   2  17   3       63.59       56.12     20.54 o 
   3  17   3        2.10       20.06     22.18 o 
  -3  18   3     1419.79     1381.66    113.90 o 
  -2  18   3       44.01       39.93     23.44 o 
  -1  18   3     1003.92     1174.97     86.21 o 
   0  18   3       71.28       88.23     14.88 o 
   1  18   3     1222.37     1177.82     70.79 o 
   2  18   3     1614.50     1498.90     77.56 o 
   3  18   3     1337.69     1385.78    160.73 o 
  -3  19   3       30.57       25.35     46.66 o 
  -2  19   3      665.43      727.04     75.78 o 
  -1  19   3      159.30      180.22     46.17 o 
   0  19   3     1816.22     1829.64     57.58 o 
   1  19   3       76.01       61.94     13.36 o 
   2  19   3        2.96       20.12     32.32 o 
   3  19   3       45.50       -2.36     32.85 o 
  -3  20   3     1263.66     1330.69    114.51 o 
  -2  20   3       25.33        1.26     16.20 o 
  -1  20   3        7.90       -0.30     18.13 o 
   0  20   3        6.35       26.00     12.22 o 
   1  20   3     3351.33     3265.78    112.29 o 
   2  20   3       38.34       45.34     34.30 o 
   3  20   3      902.93      884.40    138.14 o 
  -3  21   3      193.98      224.02     51.04 o 
  -2  21   3     1063.25     1136.69     94.29 o 
  -1  21   3       13.62       10.04     22.04 o 
   0  21   3     3461.54     3651.05     84.94 o 
   1  21   3       61.52       58.67     12.99 o 
   2  21   3       12.63      -12.43     35.35 o 
   3  21   3       70.02      142.97     65.39 o 
  -3  22   3      927.43      975.80    101.87 o 
  -2  22   3      138.79       97.70     31.47 o 
  -1  22   3      729.53      728.62     73.94 o 
   0  22   3      590.81      578.41     36.30 o 
   1  22   3      587.67      603.67     40.77 o 
   2  22   3      318.37      325.79     67.58 o 
   3  22   3       83.44       32.91     45.85 o 
  -3  23   3       19.14       42.80     53.14 o 
  -2  23   3      312.15      302.75     51.37 o 
  -1  23   3      711.54      831.30     78.76 o 
   0  23   3     2479.66     2531.22     91.03 o 
   1  23   3      429.49      473.82     55.90 o 
   2  23   3      222.61      137.78     48.10 o 
   3  23   3       60.19       70.19     51.95 o 
  -3  24   3      502.35      418.54     86.22 o 
  -2  24   3      239.36      250.74     47.11 o 
  -1  24   3      171.15      176.99     29.69 o 
   0  24   3      314.36      332.09     36.01 o 
   1  24   3      274.66      362.42     50.57 o 
   2  24   3      206.93      191.49     59.45 o 
  -2  25   3      239.65      188.86     37.81 o 
  -1  25   3     1463.17     1440.45     89.74 o 
   0  25   3      380.37      373.58    117.56 o 
   1  25   3      248.65      228.07     38.61 o 
   2  25   3       10.84        4.20     31.61 o 
  -2  26   3      359.29      288.20     50.00 o 
  -1  26   3       23.04       41.20     19.65 o 
   0  26   3      428.21      433.53     57.73 o 
   1  26   3      876.10      842.40    116.98 o 
   2  26   3      821.33      618.78    103.76 o 
  -2  27   3       72.18       26.64     21.61 o 
  -1  27   3      943.82     1118.32     95.94 o 
   0  27   3      341.59      345.67     49.58 o 
   1  27   3       40.11       24.08     36.14 o 
   2  27   3        0.31       80.32     55.61 o 
  -1  28   3      182.24      180.90     46.50 o 
   0  28   3       59.43       36.58     35.15 o 
   1  28   3       72.33       74.45     48.00 o 
  -1  29   3      443.91      495.80     67.37 o 
   0  29   3       81.17       39.64     40.61 o 
   1  29   3      627.60      656.06    107.34 o 
   0  30   3       46.28        5.36     38.62 o 
  -4   0   4      414.38      400.79     76.13 o 
  -2   0   4     3638.74     2377.54   1749.38 o 
   0   0   4     1992.36     1979.40     45.02 o 
   2   0   4     4410.21     4041.67    123.01 o 
   4   0   4      581.92      511.48     76.93 o 
  -4   1   4       11.98       86.24     35.13 o 
  -3   1   4     1539.38     1511.07     57.83 o 
  -2   1   4      473.73      438.75     52.46 o 
  -1   1   4     5694.47     5785.95     58.61 o 
   0   1   4      404.87      391.15     14.28 o 
   1   1   4     7104.73     7223.06     96.04 o 
   2   1   4       98.25      129.26     28.37 o 
   3   1   4      438.82      408.85     44.15 o 
   4   1   4       24.92      553.24     69.83 o 
  -4   2   4      745.84      579.56     79.47 o 
  -3   2   4      184.90      202.95     33.63 o 
  -2   2   4     5429.81     5352.76    119.04 o 
  -1   2   4      329.68      275.26     11.00 o 
   0   2   4        3.81        7.86      4.00 o 
   1   2   4      642.70      696.35     35.14 o 
   2   2   4     2885.72     2657.48     70.73 o 
   3   2   4        9.46       52.23     20.56 o 
   4   2   4     1153.96     1314.76     91.62 o 
  -4   3   4      432.75      525.76     61.81 o 
  -3   3   4      234.55      211.00     23.30 o 
  -2   3   4     1057.23     1129.56     45.15 o 
  -1   3   4     7384.10     7191.23    106.25 o 
   0   3   4       39.62       29.14      5.37 o 
   1   3   4     5243.82     5084.90    155.20 o 
   2   3   4     1673.11     1697.86     69.03 o 
   3   3   4       84.81      154.91     34.91 o 
   4   3   4      580.41      942.53     78.95 o 
  -4   4   4      184.43      183.77     40.63 o 
  -3   4   4     1499.20     1506.11     74.90 o 
  -2   4   4     5646.13     5865.78    162.10 o 
  -1   4   4     1782.30     1791.31     28.05 o 
   0   4   4      594.05      625.22     16.81 o 
   1   4   4     1546.40     1563.28     53.50 o 
   2   4   4     4141.70     4156.12     79.32 o 
   3   4   4     1022.39     1052.87     70.37 o 
   4   4   4      326.63      490.38     58.34 o 
  -4   5   4      384.50      340.02     51.76 o 
  -3   5   4      276.89      234.74     36.03 o 
  -2   5   4       10.15       13.84     10.19 o 
  -1   5   4      481.25      417.48     14.43 o 
   0   5   4    11556.91    11782.73     98.72 o 
   1   5   4     2701.07     2672.53     71.08 o 
   2   5   4      655.42      662.24     33.39 o 
   3   5   4       47.67      190.96     70.15 o 
   4   5   4      234.02      230.61     40.10 o 
  -4   6   4       20.36       52.32     34.61 o 
  -3   6   4     1481.58     1391.40     75.82 o 
  -2   6   4     2865.30     2929.33     89.45 o 
  -1   6   4     7993.21     8322.44     78.79 o 
   0   6   4        3.40        9.23      7.92 o 
   1   6   4     1564.71     1579.54     55.74 o 
   2   6   4     1338.38     1357.56     71.26 o 
   3   6   4     1484.57     1424.33     83.30 o 
   4   6   4        7.97      164.05     87.66 o 
  -4   7   4     1546.00     1443.57    145.41 o 
  -3   7   4        3.46       25.36     22.78 o 
  -2   7   4      326.05      297.45     23.10 o 
  -1   7   4      322.02      283.21     15.16 o 
   0   7   4     2179.88     2225.06     58.40 o 
   1   7   4     1269.49     1300.83     52.07 o 
   2   7   4      307.15      332.28     36.93 o 
   3   7   4        1.09      155.81     89.23 o 
   4   7   4      416.94      414.61     55.12 o 
  -4   8   4       65.01      134.14     67.98 o 
  -3   8   4     2971.96     2612.23    148.70 o 
  -2   8   4      410.21      353.25     25.29 o 
  -1   8   4      145.94       92.61      9.40 o 
   0   8   4       26.39       27.22      6.52 o 
   1   8   4      161.59      139.48     12.69 o 
   2   8   4      201.01      194.48     22.13 o 
   3   8   4     2613.62     2698.78    116.07 o 
   4   8   4      142.24      196.34     41.76 o 
  -4   9   4      986.18      907.23    208.70 o 
  -3   9   4       68.53      101.12     26.77 o 
  -2   9   4      170.05      145.45     16.53 o 
  -1   9   4      331.11      355.37     21.46 o 
   0   9   4    14219.88    14827.27    184.75 o 
   1   9   4      968.03      898.71     62.39 o 
   2   9   4      355.22      303.78     27.21 o 
   3   9   4       10.53      153.33     40.25 o 
   4   9   4      183.13      240.99     40.61 o 
  -4  10   4       25.90       61.62     53.36 o 
  -3  10   4     2122.29     2204.37    180.85 o 
  -2  10   4       47.93       46.20      6.25 o 
  -1  10   4     4823.56     4769.64     82.88 o 
   0  10   4       92.82      100.85     12.88 o 
   1  10   4     1500.53     1345.60     56.48 o 
   2  10   4       99.61       95.28     15.79 o 
   3  10   4     2809.03     2773.52    135.70 o 
   4  10   4       89.53       82.15     66.36 o 
  -4  11   4      912.96      964.41    136.50 o 
  -3  11   4       95.80      114.37     40.89 o 
  -2  11   4       15.96       18.78      6.10 o 
  -1  11   4      180.13      162.19     16.32 o 
   0  11   4    10192.79    10544.54    184.13 o 
   1  11   4      740.22      712.49     36.47 o 
   2  11   4      928.99      775.72     86.84 o 
   3  11   4       69.83      127.26     33.76 o 
   4  11   4      704.56      682.18     68.04 o 
  -4  12   4        2.80        0.58     33.95 o 
  -3  12   4     2678.81     2635.81    144.78 o 
  -2  12   4     1854.33     1627.84     50.11 o 
  -1  12   4     2600.56     2779.99     76.66 o 
   0  12   4       42.67       46.38      7.23 o 
   1  12   4      246.09      228.04     21.05 o 
   2  12   4      211.46      193.70     55.72 o 
   3  12   4     1601.57     1572.88    137.74 o 
   4  12   4      287.39      225.61     44.16 o 
  -4  13   4      734.45      854.57    138.54 o 
  -3  13   4       92.86       80.25     33.46 o 
  -2  13   4      151.43      116.08     16.26 o 
  -1  13   4      302.53      250.95     22.47 o 
   0  13   4     1472.86     1263.94     53.42 o 
   1  13   4      709.30      695.30     37.61 o 
   2  13   4      236.20      153.30     36.60 o 
   3  13   4       64.14       57.60     35.19 o 
   4  13   4      574.38      433.77     58.11 o 
  -4  14   4      318.67      276.39     75.09 o 
  -3  14   4      805.56      852.74     86.28 o 
  -2  14   4     1098.78      999.65     59.07 o 
  -1  14   4     1274.14     1377.74     55.17 o 
   0  14   4       27.49       29.80      8.69 o 
   1  14   4     1745.14     1770.69     69.47 o 
   2  14   4      672.14      615.63     81.39 o 
   3  14   4      340.46      333.84     66.70 o 
   4  14   4       76.91       65.10     38.17 o 
  -4  15   4      652.21     1205.14    162.78 o 
  -3  15   4      131.29      132.74     40.11 o 
  -2  15   4      419.17      256.39     54.67 o 
  -1  15   4      822.54      952.68     53.54 o 
   0  15   4     1845.47     1698.61     81.45 o 
   1  15   4     1172.13     1117.73     56.13 o 
   2  15   4     1546.76     1437.11     61.03 o 
   3  15   4      257.12      196.27     56.32 o 
  -4  16   4      181.37      208.69     73.16 o 
  -3  16   4      131.82      155.46     47.25 o 
  -2  16   4     1190.80     1080.55     65.97 o 
  -1  16   4     2322.07     2237.86     96.13 o 
   0  16   4        1.48        9.99      5.09 o 
   1  16   4      608.14      597.68     42.36 o 
   2  16   4     1938.52     1763.38    104.02 o 
   3  16   4      726.71      782.06     80.10 o 
  -3  17   4      831.85      712.36     84.49 o 
  -2  17   4       30.15       25.83     11.31 o 
  -1  17   4     3661.26     3794.51    213.61 o 
   0  17   4      819.39      783.85     37.99 o 
   1  17   4     3193.29     3146.56    116.55 o 
   2  17   4       88.92      115.87     32.13 o 
   3  17   4       49.46       44.70     42.74 o 
  -3  18   4      161.15      166.34     47.23 o 
  -2  18   4     2287.55     2003.63    171.29 o 
  -1  18   4      241.38      292.24     68.98 o 
   0  18   4      495.15      389.47     44.40 o 
   1  18   4       13.60       31.65     38.77 o 
   2  18   4     1862.70     1722.58    107.12 o 
   3  18   4       58.57       34.38     49.79 o 
  -3  19   4      191.55      154.90     44.46 o 
  -2  19   4        1.36        6.97     12.04 o 
  -1  19   4     1293.94     1275.36     81.57 o 
   0  19   4       29.34       40.74      9.72 o 
   1  19   4     1027.90     1080.87     61.51 o 
   2  19   4      169.34      204.39     62.36 o 
   3  19   4       88.09      -14.45     57.37 o 
  -3  20   4       15.22       44.69     31.51 o 
  -2  20   4     1917.54     1879.73    122.27 o 
  -1  20   4      574.11      510.18     53.76 o 
   0  20   4       36.17       27.45      8.17 o 
   1  20   4      160.40      153.39     26.01 o 
   2  20   4     1040.03      981.03    117.47 o 
   3  20   4       55.73       34.27     40.51 o 
  -3  21   4      213.30      244.70     60.53 o 
  -2  21   4      388.33      392.73     57.60 o 
  -1  21   4     1017.59     1060.31     89.02 o 
   0  21   4      362.30      306.91     40.69 o 
   1  21   4     1634.99     1660.02    191.13 o 
   2  21   4        0.68       -9.01     32.04 o 
   3  21   4       73.65      -36.55     65.75 o 
  -3  22   4      190.03      212.42     85.54 o 
  -2  22   4     1716.16     1751.05    123.35 o 
  -1  22   4       13.72       15.27     21.98 o 
   0  22   4        2.41       10.15      6.53 o 
   1  22   4       86.74       97.40     31.59 o 
   2  22   4     1520.95     1493.61    151.09 o 
   3  22   4        8.59       45.56     36.81 o 
  -3  23   4      163.98      167.36     43.65 o 
  -2  23   4       19.24       -0.98     21.99 o 
  -1  23   4      531.40      579.41     67.30 o 
   0  23   4     1033.45     1019.38     86.63 o 
   1  23   4     2967.62     2758.42    213.54 o 
   2  23   4       55.80       99.61     45.22 o 
  -3  24   4      252.67      272.93     75.70 o 
  -2  24   4     1216.20     1158.54    102.06 o 
  -1  24   4      273.51      238.74     33.95 o 
   0  24   4        3.18        2.77     24.59 o 
   1  24   4      228.09      253.11     47.16 o 
   2  24   4      220.78       67.51     38.21 o 
  -2  25   4        1.45       -9.63     25.86 o 
  -1  25   4      185.67      263.34     50.83 o 
   0  25   4     1912.34     2014.74    123.91 o 
   1  25   4       69.04      154.47     54.55 o 
   2  25   4      145.28       72.66     48.48 o 
  -2  26   4      338.94      302.54     57.15 o 
  -1  26   4       82.64       81.38     32.11 o 
   0  26   4       83.64       43.47     25.03 o 
   1  26   4       13.34       42.94     29.19 o 
   2  26   4      160.14      128.11     72.91 o 
  -2  27   4        5.79       18.65     45.12 o 
  -1  27   4       94.34      167.11     43.31 o 
   0  27   4      984.18     1024.98     90.27 o 
   1  27   4      277.89      373.21     89.34 o 
  -1  28   4      741.08      684.48     80.13 o 
   0  28   4       82.49       57.52     61.77 o 
   1  28   4      267.89      261.67     74.58 o 
  -1  29   4       95.79       71.91     37.26 o 
   0  29   4      953.21      963.05     88.90 o 
  -3   0   5      922.40     1035.89    113.59 o 
  -1   0   5     3695.62     3405.96     79.31 o 
   1   0   5      239.38      301.74     41.09 o 
   3   0   5     2050.79     2138.20    146.80 o 
  -4   1   5     1470.24     1479.89    105.22 o 
  -3   1   5      189.27      172.66     27.94 o 
  -2   1   5      903.78      895.57     40.66 o 
  -1   1   5      244.24      238.26     15.37 o 
   0   1   5    10866.24    11038.85     97.18 o 
   1   1   5      345.22      362.81     26.90 o 
   2   1   5     2864.71     2826.86    103.97 o 
   4   1   5      132.51      106.39     27.26 o 
  -4   2   5        2.71      371.11     62.08 o 
  -3   2   5     1891.03     1701.36     61.49 o 
  -2   2   5     1009.66     1018.37     42.77 o 
  -1   2   5     2953.75     2803.01     37.15 o 
   0   2   5      255.56      316.55     16.79 o 
   1   2   5      446.22      485.70     32.68 o 
   2   2   5      447.10      529.44     39.23 o 
   3   2   5     2374.64     2297.62    108.06 o 
   4   2   5        2.22       44.96     21.25 o 
  -4   3   5     2257.89     2176.37    136.71 o 
  -3   3   5      125.47      104.32     25.35 o 
  -2   3   5       99.37       96.57     13.64 o 
  -1   3   5      202.12      231.71     10.79 o 
   0   3   5     4485.22     4459.38     63.60 o 
   1   3   5     1790.45     1671.45     58.91 o 
   2   3   5     1879.68     1932.11     81.04 o 
   3   3   5       75.73      472.96     85.40 o 
   4   3   5       73.79      194.75     41.76 o 
  -4   4   5       67.06      327.24    100.27 o 
  -3   4   5      192.18      167.86     27.13 o 
  -2   4   5     3296.24     3312.17     73.29 o 
  -1   4   5    13629.31    14561.24     94.90 o 
   0   4   5     1921.40     1994.01     43.35 o 
   1   4   5      466.13      486.43     28.91 o 
   2   4   5      421.19      403.14     35.41 o 
   3   4   5      991.09      938.28     71.54 o 
   4   4   5      438.30      419.70     54.35 o 
  -4   5   5      887.31      855.44     78.46 o 
  -3   5   5      803.41      751.13     83.78 o 
  -2   5   5       14.37       19.12      9.19 o 
  -1   5   5      600.64      646.72     17.73 o 
   0   5   5     3858.01     3959.81     49.96 o 
   1   5   5     1621.10     1595.77     52.72 o 
   2   5   5     1818.11     1871.67     71.79 o 
   3   5   5      231.25      332.99     47.88 o 
   4   5   5       43.13      258.07     50.69 o 
  -4   6   5        0.29       72.37     51.76 o 
  -3   6   5      250.08      204.40     31.29 o 
  -2   6   5     4424.83     4398.30     81.93 o 
  -1   6   5      385.22      351.81     14.59 o 
   0   6   5     3085.34     3251.43     55.70 o 
   1   6   5       17.53       26.18      8.84 o 
   2   6   5     1968.06     1963.78     89.86 o 
   3   6   5      924.77      907.38     69.92 o 
   4   6   5      633.68      663.89     67.99 o 
  -4   7   5      404.97      337.03     59.20 o 
  -3   7   5     1242.66     1125.80     70.68 o 
  -2   7   5       10.00       11.95      8.27 o 
  -1   7   5     1251.48     1186.52     34.28 o 
   0   7   5       83.37      130.98     11.78 o 
   1   7   5     5014.16     4867.73     94.02 o 
   2   7   5     1277.66     1230.29     71.98 o 
   3   7   5        4.41        1.75     24.42 o 
   4   7   5       50.33      375.04     59.55 o 
  -4   8   5       76.82       46.42     23.25 o 
  -3   8   5      244.99      265.92     37.53 o 
  -2   8   5     2875.25     2803.04     69.84 o 
  -1   8   5     1132.36     1088.92     33.00 o 
   0   8   5     1322.83     1291.16     42.03 o 
   1   8   5      142.54      124.50     18.76 o 
   2   8   5     1369.22     1330.20     74.71 o 
   3   8   5       12.96       17.59     20.73 o 
   4   8   5     1043.20     1029.22     85.62 o 
  -4   9   5        0.69      -16.63     40.70 o 
  -3   9   5     2981.82     2814.94    191.93 o 
  -2   9   5      740.65      804.91     36.98 o 
  -1   9   5      761.93      724.13     28.06 o 
   0   9   5     1004.86     1073.81     46.68 o 
   1   9   5     3347.87     3121.93     75.51 o 
   2   9   5        1.91      -17.25     13.12 o 
   3   9   5      110.98       89.30     22.54 o 
   4   9   5       16.42      362.37     82.70 o 
  -4  10   5      135.62       67.72     43.88 o 
  -3  10   5       69.95       67.09     22.64 o 
  -2  10   5     5556.78     5124.35     90.55 o 
  -1  10   5      145.37      144.58     12.97 o 
   0  10   5     2422.40     2430.41     71.40 o 
   1  10   5       57.22       51.24     10.46 o 
   2  10   5      734.91      600.44     46.01 o 
   3  10   5       14.60      -17.69     20.75 o 
   4  10   5     1411.39     1201.42     94.58 o 
  -4  11   5      237.11      158.62     56.56 o 
  -3  11   5     1049.59     1150.15     97.04 o 
  -2  11   5      193.18      170.55     25.37 o 
  -1  11   5      289.54      267.56     19.50 o 
   0  11   5      267.29      243.99     20.18 o 
   1  11   5     8397.39     8078.45    160.32 o 
   2  11   5       62.50       39.24     15.99 o 
   3  11   5       11.85       22.10     17.92 o 
   4  11   5       21.52       78.00     35.93 o 
  -4  12   5       22.63      -22.97     46.83 o 
  -3  12   5      181.79      168.08     39.10 o 
  -2  12   5     3427.38     1702.28    384.27 o 
  -1  12   5     1626.17     1639.42     53.75 o 
   0  12   5     1916.20     1926.48     46.60 o 
   1  12   5      244.98      234.53     34.39 o 
   2  12   5     1061.99      856.85    190.11 o 
   3  12   5       24.07       25.64     27.00 o 
   4  12   5      347.97      314.23     76.85 o 
  -4  13   5      292.90      280.83     93.01 o 
  -3  13   5      581.64      628.68     76.06 o 
  -2  13   5       22.05       23.69     14.59 o 
  -1  13   5      859.55      842.99     39.62 o 
   0  13   5     1535.06     1500.74     43.02 o 
   1  13   5     1926.77     1831.38     90.08 o 
   2  13   5     1148.90      896.44    192.51 o 
   3  13   5      375.58      321.28     63.02 o 
  -4  14   5       91.83       93.26     53.94 o 
  -3  14   5      208.32      220.52     30.50 o 
  -2  14   5     1914.08     1536.15    197.80 o 
  -1  14   5      804.62      881.92     57.66 o 
   0  14   5      322.85      313.91     28.94 o 
   1  14   5       26.13       50.88     17.63 o 
   2  14   5      598.08      497.89     73.07 o 
   3  14   5      152.21      181.60     50.84 o 
  -4  15   5      264.04      317.60     95.40 o 
  -3  15   5     1055.49     1057.01    100.60 o 
  -2  15   5       15.61       31.84     11.80 o 
  -1  15   5       18.74       19.36     11.05 o 
   0  15   5      898.64      784.50     45.53 o 
   1  15   5     1641.72     1513.00     67.93 o 
   2  15   5      801.52      744.78     92.27 o 
   3  15   5       81.91      137.88     58.90 o 
  -3  16   5      611.67      676.81     83.01 o 
  -2  16   5      686.89      589.33     59.36 o 
  -1  16   5     1196.43     1281.86    113.19 o 
   0  16   5     1431.66     1439.61     77.92 o 
   1  16   5        3.38        0.99     13.80 o 
   2  16   5      689.92      737.03     94.79 o 
   3  16   5     1504.89     1383.21    144.38 o 
  -3  17   5      346.00      355.81     72.93 o 
  -2  17   5      641.46      515.79     49.84 o 
  -1  17   5      329.37      353.41     39.10 o 
   0  17   5     3265.37     3409.93    143.34 o 
   1  17   5     1038.13      979.80     59.05 o 
   2  17   5      451.28      453.05     55.10 o 
   3  17   5       90.58       92.63     36.67 o 
  -3  18   5      835.86      818.83     95.61 o 
  -2  18   5       12.18       -0.93     19.97 o 
  -1  18   5     3377.78     3702.94    218.91 o 
   0  18   5       11.87       21.72     15.46 o 
   1  18   5        2.45       22.68     16.98 o 
   2  18   5      202.59      176.38     35.98 o 
   3  18   5     1407.88     1269.27    107.50 o 
  -3  19   5        0.70        2.99     26.51 o 
  -2  19   5       75.25       66.03     33.72 o 
  -1  19   5        0.51       12.42     15.13 o 
   0  19   5     3610.15     3814.93    157.90 o 
   1  19   5       61.48       46.47     19.11 o 
   2  19   5      651.39      638.09     67.67 o 
   3  19   5        2.73       33.24     33.11 o 
  -3  20   5      411.43      417.65     72.40 o 
  -2  20   5       28.38       -4.91     18.83 o 
  -1  20   5     1054.85     1034.82     75.68 o 
   0  20   5        0.97       16.67     11.33 o 
   1  20   5      101.66       67.94     21.59 o 
   2  20   5        2.87        0.30     37.69 o 
   3  20   5      683.48      577.27    110.10 o 
  -3  21   5       40.78        4.06     30.40 o 
  -2  21   5       31.45       59.46     25.83 o 
  -1  21   5      148.14      103.55     47.02 o 
   0  21   5      455.64      340.26     70.42 o 
   1  21   5       20.70       33.58     18.40 o 
   2  21   5     1070.07     1107.94    133.71 o 
   3  21   5       40.53       25.75     44.13 o 
  -3  22   5      325.88      264.25     52.56 o 
  -2  22   5       47.93       53.69     32.41 o 
  -1  22   5     3167.03     3413.41    166.31 o 
   0  22   5       41.67       64.62     27.84 o 
   1  22   5      343.88      264.14     48.34 o 
   2  22   5       97.42       39.55     33.75 o 
  -3  23   5      243.96      242.79     78.35 o 
  -2  23   5      298.50      242.39     52.48 o 
  -1  23   5       66.42      120.79     41.05 o 
   0  23   5      603.73      743.96     78.41 o 
   1  23   5      398.14      408.00     93.93 o 
   2  23   5      703.60      534.79     96.50 o 
  -2  24   5     1257.99     1382.26    117.06 o 
  -1  24   5     1444.65     1527.45    115.53 o 
   0  24   5       54.76        6.97     38.27 o 
   1  24   5       21.21       30.04     38.98 o 
   2  24   5      316.51      269.14     84.50 o 
  -2  25   5        2.23       42.51     40.63 o 
  -1  25   5       70.08       12.87     63.41 o 
   0  25   5      198.91      203.24     45.24 o 
   1  25   5      928.20     1109.02    142.15 o 
  -2  26   5      366.72      357.62     61.84 o 
  -1  26   5      186.47      250.32     51.20 o 
   0  26   5      259.65      308.30     55.61 o 
   1  26   5       30.15      -12.86     36.17 o 
  -1  27   5      344.81      364.20     60.54 o 
   0  27   5      316.84      296.16     51.26 o 
   1  27   5     1102.87     1053.11    143.67 o 
  -1  28   5       46.12       70.45     36.04 o 
   0  28   5      198.83      142.20     52.82 o 
  -4   0   6     1336.53     1146.06    133.41 o 
  -2   0   6     3851.25     3668.39     72.35 o 
   0   0   6      904.73      814.82     64.62 o 
   2   0   6      596.32      586.57     72.11 o 
   4   0   6      673.22      662.87     95.48 o 
  -4   1   6        2.91      156.10     53.89 o 
  -3   1   6     2672.75     2794.31    131.96 o 
  -2   1   6       77.85       60.48      6.54 o 
  -1   1   6       80.44       76.35      8.23 o 
   0   1   6      760.19      850.27     28.50 o 
   1   1   6     3564.83     3508.87     88.55 o 
   2   1   6       33.33       46.46     22.66 o 
   3   1   6      823.29      878.55     71.40 o 
   4   1   6       86.67      464.35     66.82 o 
  -4   2   6      156.95      120.77     41.79 o 
  -3   2   6       13.87       62.95     39.96 o 
  -2   2   6     1554.14     1455.70     59.25 o 
  -1   2   6     1981.45     2053.87     39.09 o 
   0   2   6     7631.12     7422.13     98.82 o 
   1   2   6      204.34      273.73     26.86 o 
   2   2   6      121.38      187.56     43.53 o 
   3   2   6      422.91      756.93     69.50 o 
   4   2   6      721.93      666.33     69.93 o 
  -4   3   6      143.51      136.23     39.26 o 
  -3   3   6     3195.68     2741.91    181.24 o 
  -2   3   6      106.88       69.73     18.50 o 
  -1   3   6       47.31       54.97      6.57 o 
   0   3   6       23.00       40.39     11.40 o 
   1   3   6    11542.96    11202.83    194.77 o 
   2   3   6      849.64      842.64     61.59 o 
   3   3   6     1591.61     1760.02     99.66 o 
   4   3   6       21.78      363.24     61.09 o 
  -4   4   6       20.24       65.78     23.73 o 
  -3   4   6      736.33      643.48     85.82 o 
  -2   4   6     1124.82     1043.89     48.26 o 
  -1   4   6     4748.95     4993.59     58.42 o 
   0   4   6     1813.63     1763.87     49.55 o 
   1   4   6     1017.65     1004.15     59.92 o 
   2   4   6        6.74       45.08     41.44 o 
   3   4   6      218.85      463.22     71.59 o 
   4   4   6      616.24      689.59     69.92 o 
  -4   5   6      620.92      469.06     69.37 o 
  -3   5   6     2812.96     2388.01    351.20 o 
  -2   5   6      878.76      890.39     44.98 o 
  -1   5   6       16.62       19.63      5.55 o 
   0   5   6     3550.14     3897.35     60.74 o 
   1   5   6     1507.78     1494.90     72.49 o 
   2   5   6     2118.62     2039.02     96.03 o 
   3   5   6       48.89      200.21     40.72 o 
   4   5   6       21.91      245.32     77.85 o 
  -4   6   6       37.53       34.48     73.09 o 
  -3   6   6      354.52      272.70     35.12 o 
  -2   6   6      230.44      220.63     25.74 o 
  -1   6   6     3192.55     3231.59     44.31 o 
   0   6   6     1109.60     1099.11     31.56 o 
   1   6   6      408.44      404.40     31.32 o 
   2   6   6      485.01      490.70     64.65 o 
   3   6   6      972.99     1182.35     83.78 o 
   4   6   6      171.09      166.80     54.39 o 
  -4   7   6      489.29      535.00     61.62 o 
  -3   7   6      258.62      231.17     38.61 o 
  -2   7   6     2782.62     2677.71     80.20 o 
  -1   7   6      152.88      151.97     14.58 o 
   0   7   6      751.27      717.15     33.75 o 
   1   7   6       29.04       12.29     10.77 o 
   2   7   6      560.28      518.77     69.73 o 
   3   7   6      416.82      592.99     73.35 o 
   4   7   6      117.77       63.39     48.51 o 
  -4   8   6      147.10      152.65     34.08 o 
  -3   8   6      202.13      220.44     33.80 o 
  -2   8   6     2029.84     2009.34     66.20 o 
  -1   8   6     5378.78     5083.40     73.23 o 
   0   8   6     1160.83     1190.52     41.69 o 
   1   8   6     1344.31     1330.42     82.35 o 
   2   8   6        6.56       14.28     29.30 o 
   3   8   6     1697.72     1722.49    101.83 o 
   4   8   6      123.25      124.61     31.31 o 
  -4   9   6      938.38      991.74    141.65 o 
  -3   9   6       44.21       55.44     16.34 o 
  -2   9   6      721.49      643.96     62.36 o 
  -1   9   6        0.27        7.51      6.04 o 
   0   9   6      413.95      400.49     20.54 o 
   1   9   6      510.70      464.72     42.06 o 
   2   9   6     2961.44     2425.93    242.83 o 
   3   9   6      154.97      287.41     53.11 o 
   4   9   6       47.69       78.24     44.38 o 
  -4  10   6        2.46       30.92     60.22 o 
  -3  10   6      364.49      428.37     63.29 o 
  -2  10   6       68.57       49.92     15.69 o 
  -1  10   6    11940.04    11755.40    242.59 o 
   0  10   6      112.43      106.48     13.21 o 
   1  10   6      674.04      575.54     69.18 o 
   2  10   6      195.23      156.83     33.89 o 
   3  10   6      815.22      890.04     76.72 o 
   4  10   6       10.96      116.25     55.24 o 
  -4  11   6     1208.19     1224.45    158.85 o 
  -3  11   6       61.62       46.38     35.65 o 
  -2  11   6      725.27      706.54     69.66 o 
  -1  11   6      311.12      290.21     22.44 o 
   0  11   6     2879.03     2881.39     60.63 o 
   1  11   6      475.66      458.12     62.00 o 
   2  11   6     2831.34     2181.11    359.50 o 
   3  11   6      461.52      378.88     54.53 o 
  -4  12   6        0.84       61.86     64.80 o 
  -3  12   6        6.58       27.91     15.44 o 
  -2  12   6      122.87      165.76     34.83 o 
  -1  12   6     2488.96     2254.95     61.84 o 
   0  12   6     1458.01     1484.21     56.56 o 
   1  12   6       64.43       65.86     31.35 o 
   2  12   6      777.34      481.21    101.61 o 
   3  12   6      578.45      611.10     66.46 o 
  -4  13   6      916.54      700.55    127.10 o 
  -3  13   6      265.16      307.70     56.21 o 
  -2  13   6     1778.92     1680.36    138.31 o 
  -1  13   6       12.54       16.56      8.67 o 
   0  13   6      155.85      161.24     14.83 o 
   1  13   6     2191.61     2285.20    135.84 o 
   2  13   6     1805.43     1782.39    139.34 o 
   3  13   6      211.24      135.65     43.75 o 
  -4  14   6      283.98      333.15     91.31 o 
  -3  14   6       30.02       17.64     28.32 o 
  -2  14   6      298.92      182.10     27.92 o 
  -1  14   6     1267.24     1181.15    109.45 o 
   0  14   6       29.64       11.14      7.95 o 
   1  14   6     1271.91     1339.76    128.18 o 
   2  14   6        2.09      -28.72     19.30 o 
   3  14   6      372.14      405.40     81.58 o 
  -3  15   6     1934.15     2016.66    149.13 o 
  -2  15   6     1111.52     1121.40     94.63 o 
  -1  15   6        4.39        4.18      7.20 o 
   0  15   6     1479.90     1260.88     88.08 o 
   1  15   6      541.12      508.56     56.85 o 
   2  15   6     1213.08     1064.41    113.32 o 
   3  15   6      318.60      383.04     77.14 o 
  -3  16   6      113.18      112.95     35.24 o 
  -2  16   6     1206.44     1194.70     98.68 o 
  -1  16   6     1717.24     1999.52     95.91 o 
   0  16   6     2157.96     2361.83    122.06 o 
   1  16   6       74.58      110.40     24.71 o 
   2  16   6        9.30       28.28     35.55 o 
   3  16   6       91.49       63.73     38.72 o 
  -3  17   6      670.62      701.23     88.51 o 
  -2  17   6       63.95       68.22     20.75 o 
  -1  17   6        0.04       -6.85      8.96 o 
   0  17   6      404.06      454.90     55.46 o 
   1  17   6     4607.03     4654.19    130.06 o 
   2  17   6      539.26      506.69     60.55 o 
   3  17   6       59.23       79.88     42.60 o 
  -3  18   6      155.33      119.90     44.76 o 
  -2  18   6     1726.75     1800.01    125.24 o 
  -1  18   6       70.14       57.07     20.71 o 
   0  18   6     2187.65     2335.56    126.83 o 
   1  18   6       13.48       18.60     16.68 o 
   2  18   6      215.08      191.21     38.56 o 
   3  18   6       17.75      133.67     66.86 o 
  -3  19   6     1274.85     1319.08    120.54 o 
  -2  19   6      218.02      179.52     43.49 o 
  -1  19   6        8.93       18.37     18.13 o 
   0  19   6      139.33       77.17     73.41 o 
   1  19   6      833.33      835.51    118.23 o 
   2  19   6      114.82       53.30     51.06 o 
   3  19   6      613.73      469.74     97.35 o 
  -3  20   6      150.38       80.78     35.33 o 
  -2  20   6      456.24      369.53     62.26 o 
  -1  20   6        0.89       43.35     36.59 o 
   0  20   6     1484.10     1628.51    110.15 o 
   1  20   6       15.38       34.99     22.20 o 
   2  20   6      127.26       71.32     61.83 o 
  -3  21   6      992.40      989.49    155.54 o 
  -2  21   6       15.16       48.97    169.44 o 
  -1  21   6      164.81      148.00     51.23 o 
   0  21   6       25.94       43.31     25.07 o 
   1  21   6      829.83      947.69    136.59 o 
   2  21   6        2.19        1.25     36.46 o 
  -3  22   6        4.11      -28.53     39.06 o 
  -2  22   6     1692.36     1838.27    134.29 o 
  -1  22   6      150.76      248.92     53.36 o 
   0  22   6     1883.39     2156.01    132.02 o 
   1  22   6        7.03       29.28     42.50 o 
  -2  23   6      187.24      181.04     46.89 o 
  -1  23   6       22.86      109.03     41.23 o 
   0  23   6      249.22      281.77     53.44 o 
   1  23   6      814.19     1061.48    140.84 o 
   2  23   6      187.46      131.75     55.28 o 
  -2  24   6      567.64      665.29     83.84 o 
  -1  24   6     1014.35     1289.65    107.98 o 
   0  24   6      929.84     1034.28     94.52 o 
   1  24   6       68.37       83.58     47.76 o 
  -2  25   6       39.25      -21.00     32.41 o 
  -1  25   6      363.71      397.26     63.33 o 
   0  25   6      519.45      590.18     70.79 o 
   1  25   6      302.80      278.55     75.09 o 
  -1  26   6      479.89      606.42     76.92 o 
   0  26   6      193.21      166.62     44.92 o 
   1  26   6       14.29       25.71     36.43 o 
  -1  27   6        1.92       61.41     36.07 o 
   0  27   6      160.42      161.67     40.20 o 
   0  28   6      148.68      174.60     62.10 o 
  -3   0   7      638.35      589.77     88.32 o 
  -1   0   7     3212.60     3143.59     86.47 o 
   1   0   7     4641.68     4455.90    112.54 o 
   3   0   7        6.18      103.87     45.29 o 
  -4   1   7     1622.29     1448.90    110.59 o 
  -3   1   7       57.56       36.36     30.94 o 
  -2   1   7     3980.01     3848.87     99.66 o 
  -1   1   7       21.06       15.70      5.04 o 
   0   1   7      134.41      160.10     19.97 o 
   1   1   7      123.31      121.56     14.99 o 
   2   1   7     3206.58     3081.83    121.99 o 
   3   1   7      110.48      173.62     36.11 o 
   4   1   7       98.93      108.19     24.51 o 
  -4   2   7       44.95      357.21     62.72 o 
  -3   2   7      390.83      325.27     82.66 o 
  -2   2   7        8.09        8.75      2.99 o 
  -1   2   7     4008.52     3829.04     53.99 o 
   0   2   7     1370.55     1488.86     48.00 o 
   1   2   7      572.24      550.03     28.53 o 
   2   2   7      871.23     1521.90     95.14 o 
   3   2   7      356.97      373.11     49.80 o 
   4   2   7        9.27      204.07     75.96 o 
  -4   3   7     1262.92     1263.96    133.98 o 
  -3   3   7      783.57      663.68     92.53 o 
  -2   3   7     2531.91     2487.70     79.42 o 
  -1   3   7       34.65       22.85      5.00 o 
   0   3   7      146.30      199.56     22.01 o 
   1   3   7      680.57      627.48     29.10 o 
   2   3   7     5245.62     5063.51    156.81 o 
   3   3   7      149.66      287.41     70.32 o 
   4   3   7      733.61      914.01    122.35 o 
  -4   4   7      429.32      486.56     99.08 o 
  -3   4   7       16.62       11.90     12.39 o 
  -2   4   7      876.87      798.30     46.80 o 
  -1   4   7      994.55      988.22     26.76 o 
   0   4   7     2337.30     2395.14     53.98 o 
   1   4   7     1017.68      897.41     65.90 o 
   2   4   7      111.39      289.99     53.03 o 
   3   4   7      572.45      685.89     73.71 o 
   4   4   7     1015.44     1282.29    144.73 o 
  -4   5   7       12.28       91.19     52.96 o 
  -3   5   7      654.72      536.17     45.41 o 
  -2   5   7     3135.92     3077.02     79.99 o 
  -1   5   7      777.63      773.96     25.04 o 
   0   5   7        6.96       28.22      7.28 o 
   1   5   7     1152.24     1011.48     72.19 o 
   2   5   7      675.93      707.45     58.94 o 
   3   5   7      645.21      635.45     79.49 o 
   4   5   7       40.59      271.47     77.53 o 
  -4   6   7      579.97      455.51     61.88 o 
  -3   6   7       19.26        7.53     14.22 o 
  -2   6   7     1713.83     1682.49     68.54 o 
  -1   6   7     1778.37     1764.79     43.71 o 
   0   6   7     4879.26     5027.89     69.76 o 
   1   6   7     1610.63     1447.51    102.76 o 
   2   6   7        1.92        7.53     16.29 o 
   3   6   7       72.74      116.28     47.11 o 
  -4   7   7       33.30      322.50     91.28 o 
  -3   7   7      496.84      502.66     46.02 o 
  -2   7   7     1744.08     1719.82     66.28 o 
  -1   7   7     1849.45     1993.92     45.93 o 
   0   7   7      464.34      502.19     21.05 o 
   1   7   7      263.63      243.68     18.96 o 
   2   7   7      254.92      261.80     54.60 o 
   3   7   7      313.84      374.39     51.48 o 
  -4   8   7      673.52      678.29    125.16 o 
  -3   8   7       24.18       66.59     35.51 o 
  -2   8   7     1613.65     1530.87    126.15 o 
  -1   8   7        3.86       16.79      6.78 o 
   0   8   7     6371.98     6591.67     96.55 o 
   1   8   7     1039.15     1041.07     59.27 o 
   2   8   7     1167.52     1052.85    102.61 o 
   3   8   7      341.69      392.66     80.53 o 
  -4   9   7       76.70      131.65     63.32 o 
  -3   9   7     2660.72     2644.97    150.22 o 
  -2   9   7       62.99       46.97     11.07 o 
  -1   9   7      155.56      166.47     28.67 o 
   0   9   7        5.96        9.16      9.16 o 
   1   9   7     2130.39     2030.32     84.15 o 
   2   9   7       98.03       76.93     27.95 o 
   3   9   7     1189.55     1280.22     94.43 o 
  -4  10   7      561.63      469.94    102.76 o 
  -3  10   7      131.63       88.31     31.57 o 
  -2  10   7      272.59      150.40     67.31 o 
  -1  10   7      459.79      415.04     33.54 o 
   0  10   7     5348.66     5677.53     91.31 o 
   1  10   7      321.63      290.12     33.63 o 
   2  10   7       43.95       24.59      9.96 o 
   3  10   7        2.14       77.48     37.74 o 
  -4  11   7      205.78      106.01     63.56 o 
  -3  11   7     1879.07     1921.79    132.64 o 
  -2  11   7      416.42      421.45     56.18 o 
  -1  11   7      734.90      735.00     44.32 o 
   0  11   7     1358.68     1429.06     46.85 o 
   1  11   7     2031.41     2006.46     86.77 o 
   2  11   7      751.36      735.62     91.35 o 
   3  11   7      590.01      629.98     68.23 o 
  -4  12   7      425.87      337.80    100.49 o 
  -3  12   7        0.58       98.45     53.00 o 
  -2  12   7      374.25      420.01     56.43 o 
  -1  12   7       98.13       67.89     46.09 o 
   0  12   7     4334.40     4279.96     76.94 o 
   1  12   7       23.15       -6.83     17.34 o 
   2  12   7        5.97       33.01     26.15 o 
   3  12   7      112.92      161.03     41.57 o 
  -4  13   7      355.71      386.58    105.00 o 
  -3  13   7     1430.73     1496.75    121.78 o 
  -2  13   7     1005.81     1034.52     90.24 o 
  -1  13   7      909.39      426.12    451.34 o 
   0  13   7      177.03      160.04     15.52 o 
   1  13   7       45.20       50.64     18.50 o 
   2  13   7      247.52      238.38     54.94 o 
   3  13   7     1508.26     1421.42    107.66 o 
  -3  14   7       18.98       16.01     33.50 o 
  -2  14   7      565.55      501.78     64.90 o 
  -1  14   7      808.48      906.90     68.20 o 
   0  14   7     1798.93     1608.54     85.44 o 
   1  14   7      586.56      664.86     52.76 o 
   2  14   7      443.08      552.34     84.98 o 
   3  14   7       44.57      108.17     51.96 o 
  -3  15   7      675.68      581.74     75.81 o 
  -2  15   7      715.01      877.91    260.82 o 
  -1  15   7      510.11      455.96     82.22 o 
   0  15   7      164.26      117.22     21.52 o 
   1  15   7     2561.10     3127.11    239.52 o 
   2  15   7     1776.16     1759.69    147.31 o 
   3  15   7      461.61      462.20     88.86 o 
  -3  16   7      284.20      267.86     53.49 o 
  -2  16   7       32.79       -6.00     22.36 o 
  -1  16   7     3740.86     4138.86    146.83 o 
   0  16   7      130.89       80.62     27.35 o 
   1  16   7      207.31      236.19     36.44 o 
   2  16   7        1.16       44.41     34.26 o 
  -3  17   7      816.27      795.80     94.50 o 
  -2  17   7      881.34      812.23     87.89 o 
  -1  17   7      289.15      319.58     43.36 o 
   0  17   7      469.50      498.34     59.92 o 
   1  17   7      849.82      806.73     56.64 o 
   2  17   7     1718.68     1497.88    145.56 o 
  -3  18   7        1.36       23.46     41.68 o 
  -2  18   7       10.44      -16.31     37.44 o 
  -1  18   7      630.45      779.47    139.46 o 
   0  18   7        3.60       19.30     20.56 o 
   1  18   7      687.05      624.37     50.46 o 
   2  18   7      289.37      210.06     65.31 o 
  -3  19   7      117.65      136.25     43.04 o 
  -2  19   7     1444.17     1502.07    122.16 o 
  -1  19   7      163.17      296.36     45.39 o 
   0  19   7       11.26       -3.41     22.98 o 
   1  19   7       51.21       78.91     22.53 o 
   2  19   7     1006.52      850.98     82.67 o 
  -3  20   7       28.24       93.94     50.54 o 
  -2  20   7       88.92       58.80     63.89 o 
  -1  20   7     1984.87     2503.38    196.38 o 
   0  20   7       57.13       85.50     34.22 o 
   1  20   7     1725.05     1888.15    187.73 o 
   2  20   7       48.74       50.00     23.43 o 
  -2  21   7     1854.33     2105.53    298.08 o 
  -1  21   7      133.22      146.05     47.46 o 
   0  21   7       97.07       88.89     42.85 o 
   1  21   7       77.56      169.92     61.16 o 
   2  21   7      341.06      385.47     64.81 o 
  -2  22   7      159.54      201.53     52.21 o 
  -1  22   7     1858.32     2227.59    142.93 o 
   0  22   7      278.42      319.00     55.35 o 
   1  22   7      812.31      824.75    128.26 o 
  -2  23   7       74.24      117.84     78.22 o 
  -1  23   7       18.36       30.21     49.53 o 
   0  23   7        3.89      -17.05     32.26 o 
   1  23   7      213.31      211.34     76.37 o 
  -2  24   7      261.63      306.81     89.87 o 
  -1  24   7      648.33      805.55     91.25 o 
   0  24   7      434.30      568.34     72.85 o 
   1  24   7      478.54      442.02    100.04 o 
  -1  25   7        2.61      -21.00     53.46 o 
   0  25   7       13.02      -27.96     56.00 o 
  -1  26   7      283.26      357.95     66.09 o 
   0  26   7      997.93     1128.96    104.32 o 
  -4   0   8     1130.08     1001.25    132.90 o 
  -2   0   8     1544.63     1513.23     91.73 o 
   0   0   8     5553.94     5612.30    317.28 o 
   2   0   8      102.81      115.94     38.74 o 
  -4   1   8      220.14      385.94     67.36 o 
  -3   1   8     1612.88     1644.02    101.46 o 
  -2   1   8        3.79        8.79      5.39 o 
  -1   1   8     3227.26     3061.81     77.96 o 
   0   1   8       39.77       49.05     12.39 o 
   1   1   8      187.63      173.05     17.75 o 
   2   1   8       74.37      141.73     37.11 o 
   3   1   8     3631.73     3574.43    155.72 o 
  -4   2   8      981.83      957.33    173.70 o 
  -3   2   8      147.97      313.76     85.13 o 
  -2   2   8      287.45      260.36     19.10 o 
  -1   2   8       77.93       64.78      8.06 o 
   0   2   8     2402.04     2407.37     70.10 o 
   1   2   8      588.02      585.78     38.11 o 
   2   2   8      396.27      447.90     49.81 o 
  -4   3   8       31.08      131.98     79.47 o 
  -3   3   8     4405.12     4383.52    185.64 o 
  -2   3   8     1344.10     1097.78    144.96 o 
  -1   3   8     2293.66     2298.97     48.96 o 
   0   3   8       94.59      114.96     18.03 o 
   1   3   8      480.31      419.63     23.60 o 
   2   3   8       27.18      101.50     38.65 o 
   3   3   8      542.90      603.66     86.00 o 
  -4   4   8      304.89      310.30     51.81 o 
  -3   4   8       69.88      178.71     87.56 o 
  -2   4   8       49.44       58.97     17.15 o 
  -1   4   8     1164.80     1170.55     30.11 o 
   0   4   8     2301.22     2399.20     76.11 o 
   1   4   8     2595.07     2313.72     91.92 o 
   2   4   8      688.44      730.53     64.67 o 
   3   4   8      193.34      254.89     49.65 o 
  -4   5   8       94.85      190.66     77.88 o 
  -3   5   8      199.15      246.76     50.83 o 
  -2   5   8     1493.23     1472.19     73.10 o 
  -1   5   8     3162.44     3120.34     56.35 o 
   0   5   8      313.99      358.38     21.37 o 
   1   5   8      931.38      870.82     36.83 o 
   2   5   8      399.54      592.49     63.09 o 
   3   5   8      352.94      439.26     60.43 o 
  -4   6   8      833.97      792.33    134.07 o 
  -3   6   8      733.43      710.97     77.90 o 
  -2   6   8       26.03       50.00     13.68 o 
  -1   6   8      986.62     1013.48     35.99 o 
   0   6   8      236.18      251.50     17.28 o 
   1   6   8     3963.27     3564.00    106.21 o 
   2   6   8     1387.75     1366.63     89.71 o 
   3   6   8       61.33      218.51     48.81 o 
  -4   7   8        6.46       54.75     31.43 o 
  -3   7   8       93.78      163.17     40.49 o 
  -2   7   8     1345.93     1318.12     84.48 o 
  -1   7   8      486.54      470.37     24.63 o 
   0   7   8       86.86       86.41     11.76 o 
   1   7   8       49.41       65.74     11.73 o 
   2   7   8      869.99      913.16     74.11 o 
   3   7   8      607.27      581.34     66.06 o 
  -4   8   8      105.39      183.57     71.36 o 
  -3   8   8     1604.87     1672.82    122.10 o 
  -2   8   8      318.80      238.08     21.41 o 
  -1   8   8     4336.66     4446.61     72.60 o 
   0   8   8      921.21      954.34     32.06 o 
   1   8   8     1646.52     1738.82    113.08 o 
   2   8   8       13.83       56.98     42.75 o 
   3   8   8      113.89      107.50     64.31 o 
  -4   9   8      306.20      356.61     98.43 o 
  -3   9   8       21.07        7.24     42.68 o 
  -2   9   8     1021.30      894.60     82.89 o 
  -1   9   8      148.92      128.71     12.21 o 
   0   9   8     1303.92     1295.11     47.31 o 
   1   9   8       98.37       81.20     22.84 o 
   2   9   8     2053.43     1913.09    148.35 o 
   3   9   8      143.32      135.78     45.67 o 
  -4  10   8       25.35      139.45     87.83 o 
  -3  10   8      282.09      277.76     68.91 o 
  -2  10   8       58.09       92.28     29.76 o 
  -1  10   8     3227.79     3131.37     91.74 o 
   0  10   8      190.87      196.16     26.04 o 
   1  10   8     2785.67     2923.96    107.55 o 
   2  10   8       31.72       36.12     20.98 o 
   3  10   8      186.84      201.25     40.81 o 
  -4  11   8       29.89       84.13     63.12 o 
  -3  11   8      149.53       97.91     38.51 o 
  -2  11   8     2822.71     2819.58    148.85 o 
  -1  11   8      818.83      823.24     61.60 o 
   0  11   8      634.38      609.82     29.78 o 
   1  11   8      386.01      381.26     55.33 o 
   2  11   8      462.18      469.16     78.96 o 
   3  11   8       48.15      -13.83     38.04 o 
  -3  12   8      694.09      650.14    125.90 o 
  -2  12   8      239.36      235.63     87.84 o 
  -1  12   8      258.41      301.51     49.37 o 
   0  12   8        9.32       -5.90      7.65 o 
   1  12   8     3321.37     3394.40    133.88 o 
   2  12   8       15.02        6.89     28.94 o 
   3  12   8       13.65       23.28     24.67 o 
  -3  13   8      798.17      864.75     97.05 o 
  -2  13   8     2703.03     2794.86    216.57 o 
  -1  13   8      589.83      597.15     50.64 o 
   0  13   8       72.54       55.99     11.53 o 
   1  13   8      100.45      106.34     26.18 o 
   2  13   8      687.92      759.09     95.86 o 
   3  13   8      175.83      240.87     49.22 o 
  -3  14   8      235.40      177.30     42.75 o 
  -2  14   8      264.88      248.63     51.75 o 
  -1  14   8       26.00       61.09     26.45 o 
   0  14   8      520.89      441.89     39.69 o 
   1  14   8     1683.68     1889.45    137.01 o 
   2  14   8      398.42      472.77     77.92 o 
   3  14   8        1.10       -9.26     31.67 o 
  -3  15   8     1368.40     1286.66    117.37 o 
  -2  15   8     2203.62     2365.02    157.69 o 
  -1  15   8      371.46      379.10     48.40 o 
   0  15   8       10.44        9.93     10.77 o 
   1  15   8      680.16      810.15     66.98 o 
   2  15   8      700.99      646.56     96.06 o 
  -3  16   8       63.83       20.16     52.71 o 
  -2  16   8       48.32       86.59     31.50 o 
  -1  16   8      167.04      165.40     32.70 o 
   0  16   8     1638.14     1644.20     84.09 o 
   1  16   8       86.44      109.79     21.48 o 
   2  16   8      145.64      108.67     51.72 o 
  -3  17   8      819.93      766.51     95.47 o 
  -2  17   8      274.84      257.56     48.40 o 
  -1  17   8     1061.59     1223.88     87.45 o 
   0  17   8     1411.35     1215.68    119.24 o 
   1  17   8       38.24       26.51     17.96 o 
   2  17   8      510.11      420.24     63.94 o 
  -3  18   8      130.13       96.96     35.19 o 
  -2  18   8      156.32      211.21     49.11 o 
  -1  18   8        0.45        9.30     16.63 o 
   0  18   8     2169.42     2229.09    133.59 o 
   1  18   8        3.03        2.96     18.96 o 
   2  18   8        8.76       14.19     35.02 o 
  -2  19   8       91.01       90.45     34.92 o 
  -1  19   8     1507.17     1723.64     93.29 o 
   0  19   8       10.05        4.49     27.12 o 
   1  19   8        3.67      -17.39     21.19 o 
   2  19   8       68.13       62.37     34.30 o 
  -2  20   8      108.62      106.82     29.05 o 
  -1  20   8       70.64      148.91     59.24 o 
   0  20   8     1665.18     1915.75    102.07 o 
   1  20   8       43.14       56.38     30.64 o 
   2  20   8      401.21      314.61     72.88 o 
  -2  21   8       24.05       32.07     26.92 o 
  -1  21   8      718.11      983.56    135.29 o 
   0  21   8       10.61       30.89     20.45 o 
   1  21   8      237.38      238.66     70.90 o 
  -2  22   8      112.34       62.19     29.37 o 
  -1  22   8      597.95      813.66     92.92 o 
   0  22   8     1484.40     1636.14    122.50 o 
   1  22   8       16.44      143.46     74.68 o 
  -1  23   8      483.12      577.33     81.02 o 
   0  23   8       23.90        6.41     32.60 o 
   1  23   8      155.80      200.77     78.21 o 
  -1  24   8       27.10       43.72     35.41 o 
   0  24   8      607.04      661.11     80.27 o 
   0  25   8        0.50        5.81     41.87 o 
  -3   0   9     2879.95     2752.08    186.47 o 
  -1   0   9      297.78      280.92     24.00 o 
   1   0   9     2531.34     2524.72    120.78 o 
   3   0   9      111.37      198.38     72.14 o 
  -4   1   9       56.94       79.19     31.63 o 
  -3   1   9        3.15      108.62     38.85 o 
  -2   1   9     4675.04     4585.69    108.76 o 
  -1   1   9     2505.33     2494.65     65.17 o 
   0   1   9     2255.81     2325.53     67.37 o 
   1   1   9      112.29       96.82     24.91 o 
   2   1   9      332.84      512.95     59.59 o 
   3   1   9      195.22      284.24     49.97 o 
  -4   2   9      174.52      115.14     32.54 o 
  -3   2   9      637.03      592.68     77.53 o 
  -2   2   9     1120.13     1105.45     39.00 o 
  -1   2   9      343.12      361.82     21.26 o 
   0   2   9       50.95       55.44     15.37 o 
   1   2   9     1936.17     1824.82     63.28 o 
   2   2   9     1033.05     1335.78     93.71 o 
   3   2   9       44.50      115.41     35.36 o 
  -4   3   9       46.01       49.58     49.91 o 
  -3   3   9      267.89      334.86     45.27 o 
  -2   3   9     1057.73     1025.96     40.46 o 
  -1   3   9       90.01      120.82     12.36 o 
   0   3   9      842.71      921.00     39.29 o 
   1   3   9       87.05       81.26     13.83 o 
   2   3   9     1273.17     1636.49    103.26 o 
   3   3   9       10.52       40.96     29.27 o 
  -4   4   9      424.66      401.63     98.95 o 
  -3   4   9      876.67      869.77     71.78 o 
  -2   4   9      583.88      484.47     43.12 o 
  -1   4   9      543.10      526.17     26.10 o 
   0   4   9      663.40      684.12     34.11 o 
   1   4   9     1135.75     1137.78     62.18 o 
   2   4   9     1598.21     1760.78    103.34 o 
   3   4   9      116.22      155.68     41.61 o 
  -4   5   9        5.00       61.38     60.82 o 
  -3   5   9       49.43       39.20     24.51 o 
  -2   5   9     2124.20     2113.15     91.13 o 
  -1   5   9      979.88     1051.03     36.26 o 
   0   5   9     2904.22     2900.01     68.63 o 
   1   5   9       66.71       67.84     14.11 o 
   2   5   9      247.54      390.32     57.77 o 
   3   5   9      266.74      381.37     57.52 o 
  -4   6   9     1152.25      931.34    139.30 o 
  -3   6   9      915.64      800.47     84.26 o 
  -2   6   9      489.44      617.49     66.29 o 
  -1   6   9      255.32      261.80     20.50 o 
   0   6   9     3529.59     3612.27     75.04 o 
   1   6   9      744.34      784.73     56.12 o 
   2   6   9      618.44      726.37    103.57 o 
   3   6   9      157.82      426.87     63.30 o 
  -4   7   9       25.58      164.25     87.25 o 
  -3   7   9      368.35      381.83     61.49 o 
  -2   7   9      685.17      772.68     46.69 o 
  -1   7   9     3245.00     3214.64    124.91 o 
   0   7   9        6.14       11.79      6.63 o 
   1   7   9     1139.60     1074.33     65.56 o 
   2   7   9        3.53       43.08     37.44 o 
   3   7   9     1197.67     1160.00     96.59 o 
  -4   8   9     1513.13     1311.67    177.59 o 
  -3   8   9        4.83       45.18     32.26 o 
  -2   8   9      869.82      846.00     45.98 o 
  -1   8   9       14.74       16.22      8.56 o 
   0   8   9     2415.60     2484.50     55.71 o 
   1   8   9      776.96      697.21     53.18 o 
   2   8   9      789.17      909.66    121.10 o 
   3   8   9       31.13      276.76     53.96 o 
  -4   9   9      260.71       92.06     57.74 o 
  -3   9   9      508.88      530.31     72.26 o 
  -2   9   9       35.04      111.89     37.95 o 
  -1   9   9      877.36      939.57     35.19 o 
   0   9   9      169.62      213.88     23.08 o 
   1   9   9        1.35      -13.49     16.62 o 
   2   9   9       21.10       76.73     51.62 o 
   3   9   9      423.09      496.91    109.32 o 
  -3  10   9        6.80       14.21     21.46 o 
  -2  10   9      257.15      328.12     55.65 o 
  -1  10   9        8.28        5.76      5.87 o 
   0  10   9     3498.08     3577.69     84.33 o 
   1  10   9      305.78      308.31     46.16 o 
   2  10   9     1635.47     1686.54    146.19 o 
  -3  11   9      188.65      274.92     58.29 o 
  -2  11   9      197.44      220.67     48.47 o 
  -1  11   9     1692.51     1545.41    101.40 o 
   0  11   9      394.17      351.16     27.09 o 
   1  11   9       19.15        7.45     14.50 o 
   2  11   9      194.83      176.07     64.06 o 
  -3  12   9        2.21       46.25     37.88 o 
  -2  12   9      189.33      125.86     37.54 o 
  -1  12   9       22.88       17.51     12.80 o 
   0  12   9      586.34      574.83     34.65 o 
   1  12   9      961.52     1014.55     67.79 o 
   2  12   9     1728.85     1743.64    151.04 o 
  -3  13   9      182.72      205.90     46.76 o 
  -2  13   9     1403.94     1463.55    117.43 o 
  -1  13   9     5157.69     5331.82    157.81 o 
   0  13   9      343.42      374.48     33.85 o 
   1  13   9       30.13        5.04     20.27 o 
   2  13   9      246.68      215.68     70.72 o 
  -3  14   9      258.71      189.27     41.24 o 
  -2  14   9      235.81      272.64     54.30 o 
  -1  14   9        2.08       18.48     14.71 o 
   0  14   9      198.44      192.25     24.26 o 
   1  14   9      116.91      168.08     31.76 o 
   2  14   9      168.73      158.86     40.00 o 
  -3  15   9      155.72      209.55     44.83 o 
  -2  15   9     1750.23     1816.92    130.81 o 
  -1  15   9      899.05     1038.24     72.07 o 
   0  15   9      792.96      811.23     60.86 o 
   1  15   9       24.63        1.12     24.05 o 
   2  15   9      111.60      112.08     38.88 o 
  -3  16   9      332.11      155.92     71.39 o 
  -2  16   9      142.67      170.02     43.66 o 
  -1  16   9      151.98      164.33     31.20 o 
   0  16   9      165.36      184.42     28.28 o 
   1  16   9      339.29      391.09     45.42 o 
   2  16   9      547.86      478.01     68.31 o 
  -2  17   9      501.16      550.84     76.77 o 
  -1  17   9      232.45      196.74     40.07 o 
   0  17   9      641.61      680.68     61.92 o 
   1  17   9       45.31       31.40     27.14 o 
   2  17   9      685.07      596.33     79.06 o 
  -2  18   9      374.70      318.27     43.79 o 
  -1  18   9      279.50      340.59     52.63 o 
   0  18   9        6.80       16.13     21.01 o 
   1  18   9     2234.90     2114.45    130.59 o 
   2  18   9        6.49      -22.21     42.02 o 
  -2  19   9      911.16      931.66    100.31 o 
  -1  19   9      187.19      176.61     38.53 o 
   0  19   9      579.04      754.62     66.46 o 
   1  19   9      198.84      212.02     47.27 o 
  -2  20   9       19.79        7.22     54.79 o 
  -1  20   9       88.30       82.76     69.92 o 
   0  20   9      127.58      135.19     29.22 o 
   1  20   9     1067.49     1026.10    198.61 o 
  -1  21   9       14.21       50.34     67.99 o 
   0  21   9      663.08      773.38     87.21 o 
   1  21   9        4.53       63.04     53.44 o 
  -1  22   9       42.40      134.17     43.51 o 
   0  22   9      187.56      205.33     52.53 o 
  -2   0  10      759.47      876.12     46.96 o 
   0   0  10     1323.66     1402.87     84.69 o 
   2   0  10     1083.60      855.73    270.67 o 
  -4   1  10       12.35       86.26     59.38 o 
  -3   1  10       19.97       51.24     24.06 o 
  -2   1  10      265.63      266.19     20.80 o 
  -1   1  10     6596.53     6625.02     97.41 o 
   0   1  10      863.68      881.46     47.88 o 
   1   1  10      902.21      884.35     45.60 o 
   2   1  10       15.97       28.89     34.52 o 
  -4   2  10      578.44      341.14     76.24 o 
  -3   2  10       66.47       64.27     22.97 o 
  -2   2  10      825.85      923.75     37.11 o 
  -1   2  10       70.12       54.19     10.61 o 
   0   2  10       11.05       16.42     10.59 o 
   1   2  10      336.24      345.00     39.81 o 
   2   2  10      747.41      663.27    125.01 o 
  -3   3  10       43.78       60.65     27.19 o 
  -2   3  10       12.75        9.83      9.06 o 
  -1   3  10      389.32      407.97     24.55 o 
   0   3  10      839.34      919.32     45.01 o 
   1   3  10      335.38      373.70     30.68 o 
   2   3  10      137.49      129.77     84.14 o 
  -3   4  10     1011.54      956.75     66.73 o 
  -2   4  10     2114.58     2244.60    123.98 o 
  -1   4  10       77.65       83.23     11.44 o 
   0   4  10      367.53      428.12     30.77 o 
   1   4  10      131.99      165.25     19.39 o 
   2   4  10      996.51     1061.68     85.93 o 
  -3   5  10      132.13      143.31     45.46 o 
  -2   5  10      362.13      508.92     63.78 o 
  -1   5  10     2490.04     2560.59     61.31 o 
   0   5  10       19.84       13.36      9.63 o 
   1   5  10      370.11      431.92     41.41 o 
   2   5  10        0.32      218.89     51.12 o 
  -3   6  10     1710.35     1755.94    173.84 o 
  -2   6  10      420.33      482.93     52.68 o 
  -1   6  10       76.11       60.46      9.79 o 
   0   6  10      681.67      689.37     35.24 o 
   1   6  10     4047.49     3910.30    127.24 o 
   2   6  10      810.86      650.76     73.64 o 
  -3   7  10        3.10        5.61     31.74 o 
  -2   7  10      764.70      883.48     82.61 o 
  -1   7  10      558.62      590.34     31.97 o 
   0   7  10     2941.21     2931.77     71.04 o 
   1   7  10      299.91      301.91     40.96 o 
   2   7  10       24.87        2.73     20.27 o 
  -3   8  10      829.98      823.90     90.02 o 
  -2   8  10       28.82       59.22     33.22 o 
  -1   8  10       58.75       43.21     13.45 o 
   0   8  10      240.83      218.55     19.92 o 
   1   8  10     2367.07     2277.97    143.44 o 
   2   8  10        3.06        9.05     19.49 o 
  -3   9  10      308.25      314.88     77.20 o 
  -2   9  10      720.95      747.92     81.24 o 
  -1   9  10       15.90      -10.12     14.25 o 
   0   9  10     1228.42     1263.31     59.61 o 
   1   9  10       44.00       63.99     17.83 o 
   2   9  10       23.85       49.75     23.97 o 
  -3  10  10     1704.24     1691.19    135.00 o 
  -2  10  10       37.33       38.36     28.17 o 
  -1  10  10       30.56       25.48     12.97 o 
   0  10  10       16.05       17.56     15.00 o 
   1  10  10      328.77      327.43     41.34 o 
   2  10  10      207.26      157.62     33.03 o 
  -3  11  10        4.02       64.97     37.84 o 
  -2  11  10      385.21      381.74     61.83 o 
  -1  11  10       88.11      113.86     20.09 o 
   0  11  10     2161.00     2181.27     80.96 o 
   1  11  10        0.07       -5.35     22.24 o 
   2  11  10      547.31      464.98     62.07 o 
  -3  12  10     1256.02     1277.50    119.67 o 
  -2  12  10       73.03      110.17     41.26 o 
  -1  12  10       62.68       46.42     17.01 o 
   0  12  10       23.40       29.97     17.69 o 
   1  12  10     2170.43     2137.02    143.25 o 
   2  12  10        5.31      -32.52     31.03 o 
  -3  13  10       55.50       60.41     77.31 o 
  -2  13  10      894.63     1025.78    100.54 o 
  -1  13  10      960.84      935.37     73.33 o 
   0  13  10     1452.86     1432.91     68.54 o 
   1  13  10       12.95        7.41     18.10 o 
   2  13  10      126.60       90.19     37.36 o 
  -3  14  10      573.50      665.61    117.32 o 
  -2  14  10      143.27      130.93     41.55 o 
  -1  14  10      110.29      128.85     37.89 o 
   0  14  10      259.34      232.50     34.58 o 
   1  14  10      351.20      417.27     45.62 o 
   2  14  10      765.37      715.43     81.10 o 
  -2  15  10      149.99      125.50     37.07 o 
  -1  15  10     1438.00     1547.79    102.05 o 
   0  15  10      933.00     1050.75     72.29 o 
   1  15  10      210.65      236.09     32.41 o 
   2  15  10        7.41        0.10     30.33 o 
  -2  16  10      517.60      637.47     92.06 o 
  -1  16  10      314.83      352.73     49.54 o 
   0  16  10      136.18      183.57     27.52 o 
   1  16  10      131.12      114.02     30.67 o 
  -2  17  10      321.79      294.43     44.05 o 
  -1  17  10     1114.35     1217.12     94.76 o 
   0  17  10      177.33      170.11     27.93 o 
   1  17  10      171.60       78.80     27.63 o 
  -2  18  10      533.77      539.82    125.81 o 
  -1  18  10        1.22       43.24     50.37 o 
   0  18  10      189.23       90.86     29.75 o 
   1  18  10        2.12        9.98     59.29 o 
  -1  19  10     1008.61     1069.68     91.93 o 
   0  19  10      212.96      192.15     39.56 o 
   1  19  10      445.07      375.70     65.84 o 
  -1  20  10      256.73      355.61     68.93 o 
   0  20  10      352.68      360.98     53.64 o 
   1  20  10        2.24       12.11     39.49 o 
  -3   0  11     1268.48     1229.28    129.37 o 
  -1   0  11      555.23      620.28     53.92 o 
   1   0  11     1260.49     1134.20     92.07 o 
  -3   1  11       19.83      109.22     35.27 o 
  -2   1  11      141.57      153.60     17.38 o 
  -1   1  11       16.98        6.01      9.62 o 
   0   1  11     3202.44     3436.75    120.80 o 
   1   1  11       43.36       54.36     15.30 o 
   2   1  11       47.54       31.63     14.98 o 
  -3   2  11      833.95      800.48    106.82 o 
  -2   2  11      365.43      330.81     31.77 o 
  -1   2  11      850.10      934.69     42.00 o 
   0   2  11      455.22      461.37     41.88 o 
   1   2  11      108.46       52.30     18.67 o 
   2   2  11      120.58      147.01     58.86 o 
  -3   3  11       13.70       41.17     56.51 o 
  -2   3  11      405.91      454.74     41.13 o 
  -1   3  11       63.93       82.74     16.31 o 
   0   3  11     1669.34     1669.30     80.28 o 
   1   3  11      478.67      436.29     40.64 o 
   2   3  11      407.73      348.46     60.80 o 
  -3   4  11      728.36      723.89     86.00 o 
  -2   4  11     1088.51     1097.68     87.07 o 
  -1   4  11      577.09      614.74     38.73 o 
   0   4  11        5.21       22.71     20.66 o 
   1   4  11       85.87      109.21     23.87 o 
   2   4  11      172.22      170.11     70.49 o 
  -3   5  11       23.21       55.94     32.80 o 
  -2   5  11       92.34       59.40     28.10 o 
  -1   5  11      501.02      548.25     37.78 o 
   0   5  11     1109.67     1153.41     55.90 o 
   1   5  11      748.93      734.46     59.16 o 
   2   5  11        3.66       50.63     29.26 o 
  -3   6  11      387.50      498.75     72.96 o 
  -2   6  11     1191.77     1314.48     99.82 o 
  -1   6  11      605.88      556.68     39.07 o 
   0   6  11        0.79        1.73     17.26 o 
   1   6  11     1150.27     1213.23     92.34 o 
   2   6  11     1028.18      992.02     86.11 o 
  -3   7  11      172.49      142.85     46.06 o 
  -2   7  11        6.30        4.52     43.24 o 
  -1   7  11     1678.24     1819.05     80.92 o 
   0   7  11      289.73      300.98     27.80 o 
   1   7  11      107.16      135.09     26.99 o 
   2   7  11      272.52      413.63    102.39 o 
  -3   8  11      202.69      184.76     49.97 o 
  -2   8  11      932.28      900.56     88.70 o 
  -1   8  11       25.99       39.74     15.98 o 
   0   8  11        0.62      -10.00     14.90 o 
   1   8  11       21.13       41.14     23.66 o 
   2   8  11     1846.49     1573.58    112.58 o 
  -3   9  11      236.35      154.02     43.50 o 
  -2   9  11        2.49      -17.66     26.63 o 
  -1   9  11      907.83     1002.52     74.00 o 
   0   9  11        4.49       16.73     12.97 o 
   1   9  11     1196.65     1189.68     81.60 o 
   2   9  11       22.19       91.82     33.17 o 
  -3  10  11        2.67       -1.10     28.09 o 
  -2  10  11     1252.73     1263.84    108.00 o 
  -1  10  11       14.14        9.38     22.86 o 
   0  10  11       55.40       44.91     14.27 o 
   1  10  11       14.56       22.16     23.80 o 
   2  10  11      964.45      871.26    103.87 o 
  -3  11  11      249.82      223.17     80.90 o 
  -2  11  11       61.77       44.13     25.04 o 
  -1  11  11     1643.54     1794.98     90.57 o 
   0  11  11       12.31       48.94     18.00 o 
   1  11  11      605.22      619.23     56.83 o 
   2  11  11      201.29      158.93     44.97 o 
  -3  12  11       88.78      151.90     66.77 o 
  -2  12  11     1492.52     1615.81    126.00 o 
  -1  12  11       38.29       32.78     21.62 o 
   0  12  11       25.76        4.59     15.21 o 
   1  12  11       68.78       47.28     49.30 o 
   2  12  11      326.98      158.57     69.28 o 
  -2  13  11      112.70       23.82     28.61 o 
  -1  13  11      341.19      346.70     75.96 o 
   0  13  11      504.52      516.59     60.20 o 
   1  13  11     1152.21     1105.85     86.01 o 
  -2  14  11      689.55      596.71     82.74 o 
  -1  14  11       46.14       44.76     23.25 o 
   0  14  11        1.21       17.49     22.16 o 
   1  14  11       44.88      101.80     29.14 o 
  -2  15  11      108.94       34.96     29.63 o 
  -1  15  11      294.93      380.39     50.36 o 
   0  15  11     1199.83     1152.38    109.88 o 
   1  15  11      626.12      551.58     55.51 o 
  -2  16  11      622.74      515.83     69.38 o 
  -1  16  11      309.65      432.27     56.07 o 
   0  16  11        6.85       54.72     25.46 o 
   1  16  11      363.19      307.23     42.84 o 
  -2  17  11      167.93      174.39     64.85 o 
  -1  17  11       72.09       78.02     34.51 o 
   0  17  11     1139.66     1045.23    131.68 o 
   1  17  11      111.11       92.61     37.91 o 
  -1  18  11      264.08      261.16     70.49 o 
   0  18  11      243.08      196.93     51.12 o 
  -1  19  11       83.85       -7.12     62.37 o 
   0  19  11      369.07      438.75     94.81 o 
  -2   0  12      897.65     1002.95     94.52 o 
   0   0  12      800.36      831.45     62.26 o 
   2   0  12      838.81      807.89    110.88 o 
  -3   1  12      437.10      524.19    102.58 o 
  -2   1  12        1.60        2.75     13.77 o 
  -1   1  12      588.35      616.85     41.84 o 
   0   1  12      153.29      176.77     22.23 o 
   1   1  12     1274.06     1184.40     57.50 o 
   2   1  12        2.55      136.53     58.87 o 
  -3   2  12      271.68      406.02     86.65 o 
  -2   2  12     1618.52     1660.38    101.17 o 
  -1   2  12      235.74      222.50     23.60 o 
   0   2  12      222.55      224.68     24.89 o 
   1   2  12      272.55      216.65     34.62 o 
   2   2  12      295.45      365.75     84.29 o 
  -3   3  12      907.18      972.19    122.91 o 
  -2   3  12        1.23       42.88     27.23 o 
  -1   3  12      417.26      466.47     32.57 o 
   0   3  12       65.09       88.84     23.47 o 
   1   3  12      844.28      775.65     58.71 o 
   2   3  12      397.34      286.17    119.03 o 
  -3   4  12      243.86      234.81     50.89 o 
  -2   4  12      762.04      827.27     90.70 o 
  -1   4  12      362.15      385.20     34.11 o 
   0   4  12      331.28      394.86     32.21 o 
   1   4  12        8.41       27.71     19.56 o 
   2   4  12      253.14      218.00     93.79 o 
  -3   5  12       34.89       24.18     31.38 o 
  -2   5  12       69.09       62.56     30.11 o 
  -1   5  12      121.45       97.71     19.63 o 
   0   5  12      551.04      621.10     46.15 o 
   1   5  12      955.48      903.21     56.66 o 
   2   5  12      299.26       96.18     46.03 o 
  -3   6  12      145.57      119.40     42.92 o 
  -2   6  12      894.95      951.94    148.27 o 
  -1   6  12      987.00     1009.97     70.05 o 
   0   6  12       17.25       -0.26     22.11 o 
   1   6  12       48.91       59.80     22.15 o 
   2   6  12       71.46       35.65     26.32 o 
  -3   7  12       44.52       77.33     52.08 o 
  -2   7  12       44.74       68.24     50.07 o 
  -1   7  12        2.42        3.53     13.12 o 
   0   7  12     1648.03     1730.89    105.03 o 
   1   7  12      412.90      352.41     36.44 o 
   2   7  12       58.41       24.59     32.69 o 
  -2   8  12      202.07      291.40     51.85 o 
  -1   8  12      954.23     1091.12     78.97 o 
   0   8  12       35.51        9.18     25.31 o 
   1   8  12       11.57        2.21     19.47 o 
  -2   9  12       73.46       67.63     28.61 o 
  -1   9  12       29.35       58.24     24.79 o 
   0   9  12     1126.47     1051.12     84.95 o 
   1   9  12       18.31      -23.47     19.84 o 
  -2  10  12        6.38        7.32     26.34 o 
  -1  10  12     1083.01     1152.21     82.33 o 
   0  10  12        0.49      -17.90     19.83 o 
   1  10  12        1.14       12.23     27.18 o 
  -2  11  12       89.70       46.02     42.41 o 
  -1  11  12       60.79       56.78     24.93 o 
   0  11  12      860.28      781.14     99.20 o 
   1  11  12       54.43       19.04     20.45 o 
  -2  12  12      453.86      406.85     68.33 o 
  -1  12  12      807.28      829.36     85.46 o 
   0  12  12      160.17      101.32     44.61 o 
   1  12  12       37.00       39.71     21.52 o 
  -2  13  12        4.93      -51.74     39.67 o 
  -1  13  12      119.16      133.06     44.18 o 
   0  13  12      915.34      834.99     91.74 o 
   1  13  12      373.42      338.48     46.89 o 
  -1  14  12      858.16      926.91     88.74 o 
   0  14  12       23.85       46.46     46.77 o 
   1  14  12      177.84      139.94     31.52 o 
  -1  15  12      208.18      206.12     40.39 o 
   0  15  12       88.70      134.06     42.08 o 
  -1  16  12      276.12      207.45     64.40 o 
   0  16  12      150.58      222.20     83.42 o 
  -1   0  13     1797.61     1834.48    102.79 o 
   1   0  13        3.07       -4.51     35.41 o 
  -2   1  13      174.53      176.27     29.55 o 
  -1   1  13       16.17       19.43     14.67 o 
   0   1  13      505.37      517.67     37.06 o 
   1   1  13       96.76       92.99     48.44 o 
  -2   2  13       60.95       44.28     25.53 o 
  -1   2  13     1149.14     1205.16     58.68 o 
   0   2  13       45.73       61.87     18.39 o 
   1   2  13      291.67      236.51     43.31 o 
  -2   3  13      465.37      499.84     64.27 o 
  -1   3  13        2.93      -19.06     16.16 o 
   0   3  13      344.42      345.04     34.75 o 
   1   3  13      250.34      223.25     32.98 o 
  -2   4  13      696.67      773.38     80.80 o 
  -1   4  13     1291.01     1426.69    103.35 o 
   0   4  13      100.02       99.43     20.55 o 
   1   4  13        2.36       31.33     16.82 o 
  -2   5  13      348.77      402.72     64.87 o 
  -1   5  13        0.36       45.55     31.78 o 
   0   5  13      270.96      244.20     33.29 o 
   1   5  13      652.44      602.33     64.79 o 
  -2   6  13      267.82      270.60     53.74 o 
  -1   6  13      106.78      130.38     45.27 o 
   0   6  13      335.48      301.75     34.82 o 
   1   6  13        5.37       68.02     30.74 o 
  -2   7  13        6.72       45.14     33.82 o 
  -1   7  13       40.07       54.36     32.07 o 
   0   7  13       14.64       27.29     43.66 o 
   1   7  13      906.65      719.25     59.13 o 
  -2   8  13      403.28      453.62     68.18 o 
  -1   8  13      418.19      466.59     54.95 o 
   0   8  13      760.66      773.31     64.67 o 
   1   8  13       27.95       29.11     28.53 o 
  -2   9  13      194.11      194.78     62.36 o 
  -1   9  13      184.28      263.33     41.90 o 
   0   9  13       23.77       35.22     24.00 o 
   1   9  13      540.57      451.44     57.69 o 
  -1  10  13       14.93       33.50     27.48 o 
   0  10  13     1159.06      931.05     83.19 o 
  -1  11  13        0.54        9.85     27.34 o 
   0  11  13       32.88       36.03     29.70 o 
  -1  12  13      356.55      499.53     58.89 o 
   0  12  13      246.88      227.12     91.85 o 
   0   0  14     1311.32     1026.83    117.21 o 
  -1   1  14      149.30      235.80     71.38 o 
   0   1  14        4.05       16.47     52.90 o 
  -1   2  14       96.81       85.31     52.19 o 
   0   2  14      924.64      835.86     77.38 o 
  -1   3  14       90.85      129.20     52.87 o 
   0   3  14        1.66       13.91     26.60 o 
  -1   4  14      132.54      176.78     69.64 o 
   0   4  14      610.32      667.61     62.14 o 
  -1   5  14      120.14      115.17     38.31 o 
   0   5  14      257.80      270.43     45.76 o 
  -1   6  14      561.79      593.91     73.94 o 
   0   6  14      369.02      332.10     43.18 o 
                                                 
